# Supplementary material for: Arresting failure propagation in buildings through collapse isolation
Source: Nature. 2024 May 15;629(8012):592–6. doi: 10.1038/s41586-024-07268-5 (PMC11096105; doi:10.1038/s41586-024-07268-5)
Supplement: Supplementary file 11 — Source Data Fig. 3 [file 41586_2024_7268_MOESM11_ESM.xlsx]

## Sheet: Figure 3b
	Time (s)	δ/h	θ (deg.)
	0	0	0
	0.005	-3.52525e-09	-2.42378e-08
	0.01	2.41685e-07	1.6617e-06
	0.015	2.63428e-07	1.8112e-06
	0.02	-8.44137e-08	-5.80386e-07
	0.025	-3.56829e-07	-2.45338e-06
	0.03	-3.91611e-07	-2.69252e-06
	0.035	-5.53829e-07	-3.80785e-06
	0.04	-8.7475e-07	-6.01434e-06
	0.045	-8.46632e-07	-5.82101e-06
	0.05	-3.36603e-07	-2.31431e-06
	0.055	1.62449e-07	1.11692e-06
	0.06	4.2869e-07	2.94745e-06
	0.065	7.79346e-07	5.35839e-06
	0.07	1.22235e-06	8.40429e-06
	0.075	1.25536e-06	8.63124e-06
	0.08	7.74576e-07	5.32559e-06
	0.085	3.04102e-07	2.09085e-06
	0.09	7.10668e-08	4.88619e-07
	0.095	-2.74628e-07	-1.8882e-06
	0.1	-7.97474e-07	-5.48303e-06
	0.105	-1.04198e-06	-7.16415e-06
	0.11	-9.09068e-07	-6.25029e-06
	0.115	-8.76231e-07	-6.02452e-06
	0.12	-1.09302e-06	-7.51504e-06
	0.125	-1.13293e-06	-7.78948e-06
	0.13	-8.806e-07	-6.05456e-06
	0.135	-7.75218e-07	-5.33001e-06
	0.14	-9.29346e-07	-6.38971e-06
	0.145	-8.95688e-07	-6.1583e-06
	0.15	-5.60165e-07	-3.85141e-06
	0.155	-3.90716e-07	-2.68636e-06
	0.16	-5.52842e-07	-3.80106e-06
	0.165	-6.49578e-07	-4.46617e-06
	0.17	-5.7621e-07	-3.96173e-06
	0.175	-7.42198e-07	-5.10298e-06
	0.18	-1.19291e-06	-8.20185e-06
	0.185	-1.39949e-06	-9.62217e-06
	0.19	-1.18096e-06	-8.11971e-06
	0.195	-9.69247e-07	-6.66405e-06
	0.2	-9.27387e-07	-6.37624e-06
	0.205	-6.93075e-07	-4.76523e-06
	0.21	-2.35286e-07	-1.61771e-06
	0.215	-6.14448e-08	-4.22464e-07
	0.22	-3.05952e-07	-2.10357e-06
	0.225	-4.85451e-07	-3.33771e-06
	0.23	-4.04952e-07	-2.78424e-06
	0.235	-4.32451e-07	-2.97332e-06
	0.24	-6.44825e-07	-4.43349e-06
	0.245	-6.0124e-07	-4.13382e-06
	0.25	-2.23506e-07	-1.53672e-06
	0.255	-1.99268e-08	-1.37006e-07
	0.26	-1.73358e-07	-1.19192e-06
	0.265	-2.73624e-07	-1.8813e-06
	0.27	-1.93281e-07	-1.3289e-06
	0.275	-3.3886e-07	-2.32983e-06
	0.28	-7.82392e-07	-5.37933e-06
	0.285	-1.03453e-06	-7.11287e-06
	0.29	-9.4348e-07	-6.48689e-06
	0.295	-9.4681e-07	-6.50978e-06
	0.3	-1.18361e-06	-8.13791e-06
	0.305	-1.23805e-06	-8.51222e-06
	0.31	-1.01086e-06	-6.95018e-06
	0.315	-9.56776e-07	-6.57831e-06
	0.32	-1.1982e-06	-8.23822e-06
	0.325	-1.27976e-06	-8.79901e-06
	0.33	-1.05435e-06	-7.24919e-06
	0.335	-9.38878e-07	-6.45525e-06
	0.34	-1.04999e-06	-7.21919e-06
	0.345	-9.73906e-07	-6.69608e-06
	0.35	-6.47126e-07	-4.44931e-06
	0.355	-5.78117e-07	-3.97484e-06
	0.36	-9.29975e-07	-6.39404e-06
	0.365	-1.25026e-06	-8.59617e-06
	0.37	-1.35089e-06	-9.28802e-06
	0.375	-1.57191e-06	-1.08077e-05
	0.38	-1.93558e-06	-1.33081e-05
	0.385	-1.94536e-06	-1.33753e-05
	0.39	-1.49791e-06	-1.02988e-05
	0.395	-1.12411e-06	-7.72882e-06
	0.4	-1.06746e-06	-7.33935e-06
	0.405	-9.80732e-07	-6.74301e-06
	0.41	-7.67455e-07	-5.27663e-06
	0.415	-8.3271e-07	-5.7253e-06
	0.42	-1.23709e-06	-8.50563e-06
	0.425	-1.48371e-06	-1.02012e-05
	0.43	-1.41406e-06	-9.72236e-06
	0.435	-1.45301e-06	-9.99013e-06
	0.44	-1.72071e-06	-1.18307e-05
	0.445	-1.7792e-06	-1.22329e-05
	0.45	-1.50514e-06	-1.03486e-05
	0.455	-1.32992e-06	-9.14387e-06
	0.46	-1.36232e-06	-9.36659e-06
	0.465	-1.15505e-06	-7.94153e-06
	0.47	-5.99046e-07	-4.11873e-06
	0.475	-1.74808e-07	-1.20189e-06
	0.48	-6.29419e-08	-4.32756e-07
	0.485	1.20807e-07	8.30604e-07
	0.49	4.60589e-07	3.16678e-06
	0.495	4.99436e-07	3.43387e-06
	0.5	1.18453e-07	8.14421e-07
	0.505	-2.18161e-07	-1.49997e-06
	0.51	-3.43193e-07	-2.35962e-06
	0.515	-6.35984e-07	-4.3727e-06
	0.52	-1.15174e-06	-7.91879e-06
	0.525	-1.38893e-06	-9.54957e-06
	0.53	-1.18763e-06	-8.16554e-06
	0.535	-9.95048e-07	-6.84145e-06
	0.54	-9.87005e-07	-6.78615e-06
	0.545	-7.93964e-07	-5.4589e-06
	0.55	-3.47525e-07	-2.3894e-06
	0.555	-1.15801e-07	-7.9619e-07
	0.56	-2.31455e-07	-1.59137e-06
	0.565	-2.53518e-07	-1.74306e-06
	0.57	-5.16321e-08	-3.54996e-07
	0.575	-5.80468e-08	-3.99101e-07
	0.58	-3.89745e-07	-2.67969e-06
	0.585	-5.94881e-07	-4.0901e-06
	0.59	-5.24233e-07	-3.60436e-06
	0.595	-5.79285e-07	-3.98287e-06
	0.6	-8.43044e-07	-5.79634e-06
	0.605	-8.45492e-07	-5.81317e-06
	0.61	-4.58218e-07	-3.15048e-06
	0.615	-1.56382e-07	-1.0752e-06
	0.62	-1.35099e-07	-9.28875e-07
	0.625	-3.04564e-08	-2.09403e-07
	0.63	2.38884e-07	1.64244e-06
	0.635	2.37827e-07	1.63518e-06
	0.64	-1.18169e-07	-8.12467e-07
	0.645	-3.29074e-07	-2.26254e-06
	0.65	-2.02624e-07	-1.39314e-06
	0.655	-1.30724e-07	-8.98795e-07
	0.66	-2.35699e-07	-1.62054e-06
	0.665	-1.14939e-07	-7.90261e-07
	0.67	3.06931e-07	2.1103e-06
	0.675	5.46472e-07	3.75727e-06
	0.68	4.47202e-07	3.07474e-06
	0.685	4.35363e-07	2.99334e-06
	0.69	6.4197e-07	4.41386e-06
	0.695	6.42259e-07	4.41585e-06
	0.7	3.24591e-07	2.23173e-06
	0.705	1.46965e-07	1.01046e-06
	0.71	2.6644e-07	1.83191e-06
	0.715	2.76968e-07	1.90429e-06
	0.72	6.71699e-08	4.61826e-07
	0.725	6.44187e-08	4.4291e-07
	0.73	3.63404e-07	2.49858e-06
	0.735	4.79093e-07	3.294e-06
	0.74	2.3026e-07	1.58315e-06
	0.745	1.67938e-08	1.15466e-07
	0.75	-2.57723e-08	-1.77197e-07
	0.755	-2.72791e-07	-1.87557e-06
	0.76	-7.55902e-07	-5.1972e-06
	0.765	-9.41485e-07	-6.47318e-06
	0.77	-6.41443e-07	-4.41024e-06
	0.775	-3.00526e-07	-2.06626e-06
	0.78	-1.30637e-07	-8.98196e-07
	0.785	1.76452e-07	1.21319e-06
	0.79	6.28754e-07	4.32299e-06
	0.795	7.16301e-07	4.92493e-06
	0.8	2.98226e-07	2.05045e-06
	0.805	-1.38634e-07	-9.53178e-07
	0.81	-3.62839e-07	-2.4947e-06
	0.815	-6.90347e-07	-4.74648e-06
	0.82	-1.15949e-06	-7.97205e-06
	0.825	-1.29593e-06	-8.91016e-06
	0.83	-9.78179e-07	-6.72547e-06
	0.835	-6.92109e-07	-4.75859e-06
	0.84	-6.56855e-07	-4.5162e-06
	0.845	-5.35492e-07	-3.68177e-06
	0.85	-2.57235e-07	-1.76862e-06
	0.855	-2.52692e-07	-1.73738e-06
	0.86	-6.00102e-07	-4.12599e-06
	0.865	-7.96533e-07	-5.47656e-06
	0.87	-6.50145e-07	-4.47007e-06
	0.875	-5.58455e-07	-3.83965e-06
	0.88	-6.52193e-07	-4.48415e-06
	0.885	-5.28027e-07	-3.63044e-06
	0.89	-9.56418e-08	-6.57584e-07
	0.895	1.74087e-07	1.19693e-06
	0.9	1.14897e-07	7.89974e-07
	0.905	1.26933e-07	8.72727e-07
	0.91	3.21702e-07	2.21186e-06
	0.915	2.67484e-07	1.83908e-06
	0.92	-1.51899e-07	-1.04438e-06
	0.925	-4.80766e-07	-3.3055e-06
	0.93	-5.50853e-07	-3.78739e-06
	0.935	-7.41883e-07	-5.10081e-06
	0.94	-1.13279e-06	-7.7885e-06
	0.945	-1.2586e-06	-8.65352e-06
	0.95	-9.83458e-07	-6.76176e-06
	0.955	-7.66812e-07	-5.27221e-06
	0.96	-7.97028e-07	-5.47996e-06
	0.965	-7.0729e-07	-4.86296e-06
	0.97	-4.06777e-07	-2.79679e-06
	0.975	-3.32329e-07	-2.28492e-06
	0.98	-6.01071e-07	-4.13266e-06
	0.985	-7.56818e-07	-5.2035e-06
	0.99	-6.28866e-07	-4.32376e-06
	0.995	-6.06796e-07	-4.17202e-06
	1	-8.05816e-07	-5.54038e-06
	1.005	-8.13278e-07	-5.59168e-06
	1.01	-5.32154e-07	-3.65882e-06
	1.015	-4.2395e-07	-2.91487e-06
	1.02	-6.39045e-07	-4.39375e-06
	1.025	-7.47796e-07	-5.14147e-06
	1.03	-5.98816e-07	-4.11715e-06
	1.035	-5.93401e-07	-4.07993e-06
	1.04	-8.45095e-07	-5.81045e-06
	1.045	-9.23131e-07	-6.34698e-06
	1.05	-7.0139e-07	-4.8224e-06
	1.055	-6.17501e-07	-4.24562e-06
	1.06	-8.18642e-07	-5.62857e-06
	1.065	-8.8638e-07	-6.0943e-06
	1.07	-6.73658e-07	-4.63173e-06
	1.075	-5.71109e-07	-3.92666e-06
	1.08	-6.75844e-07	-4.64676e-06
	1.085	-5.45684e-07	-3.75185e-06
	1.09	-5.5422e-08	-3.81054e-07
	1.095	3.40547e-07	2.34143e-06
	1.1	4.63681e-07	3.18803e-06
	1.105	6.87088e-07	4.72407e-06
	1.11	1.0995e-06	7.5596e-06
	1.115	1.24864e-06	8.58499e-06
	1.12	9.93987e-07	6.83415e-06
	1.125	7.76806e-07	5.34092e-06
	1.13	7.722e-07	5.30925e-06
	1.135	6.10147e-07	4.19506e-06
	1.14	2.03199e-07	1.39709e-06
	1.145	3.67841e-09	2.52909e-08
	1.15	1.59197e-07	1.09456e-06
	1.155	2.44014e-07	1.67772e-06
	1.16	9.79154e-08	6.73217e-07
	1.165	1.00216e-07	6.89033e-07
	1.17	3.46605e-07	2.38308e-06
	1.175	3.92336e-07	2.69751e-06
	1.18	8.98737e-08	6.17926e-07
	1.185	-1.42094e-07	-9.76963e-07
	1.19	-1.48823e-07	-1.02323e-06
	1.195	-3.0831e-07	-2.11978e-06
	1.2	-7.09274e-07	-4.87661e-06
	1.205	-9.02074e-07	-6.2022e-06
	1.21	-7.46425e-07	-5.13204e-06
	1.215	-6.76787e-07	-4.65325e-06
	1.22	-8.51099e-07	-5.85173e-06
	1.225	-8.63438e-07	-5.93656e-06
	1.23	-5.68292e-07	-3.90729e-06
	1.235	-3.56062e-07	-2.4481e-06
	1.24	-3.41276e-07	-2.34644e-06
	1.245	-1.14152e-07	-7.84854e-07
	1.25	4.21489e-07	2.89795e-06
	1.255	7.87578e-07	5.41499e-06
	1.26	7.81416e-07	5.37262e-06
	1.265	7.72727e-07	5.31288e-06
	1.27	8.98496e-07	6.17761e-06
	1.275	7.95147e-07	5.46703e-06
	1.28	4.03102e-07	2.77153e-06
	1.285	2.0294e-07	1.39531e-06
	1.29	3.61278e-07	2.48396e-06
	1.295	4.52277e-07	3.10963e-06
	1.3	2.9893e-07	2.05529e-06
	1.305	2.72175e-07	1.87134e-06
	1.31	4.9007e-07	3.36948e-06
	1.315	5.56261e-07	3.82457e-06
	1.32	3.77e-07	2.59206e-06
	1.325	4.10885e-07	2.82504e-06
	1.33	8.17769e-07	5.62256e-06
	1.335	1.17055e-06	8.04809e-06
	1.34	1.28548e-06	8.8383e-06
	1.345	1.52265e-06	1.0469e-05
	1.35	1.99074e-06	1.36873e-05
	1.355	2.27711e-06	1.56562e-05
	1.36	2.25442e-06	1.55003e-05
	1.365	2.34294e-06	1.61088e-05
	1.37	2.69011e-06	1.84959e-05
	1.375	2.90059e-06	1.9943e-05
	1.38	2.85197e-06	1.96087e-05
	1.385	2.95607e-06	2.03245e-05
	1.39	3.33212e-06	2.291e-05
	1.395	3.54205e-06	2.43534e-05
	1.4	3.42759e-06	2.35664e-05
	1.405	3.39762e-06	2.33603e-05
	1.41	3.6134e-06	2.48439e-05
	1.415	3.70544e-06	2.54767e-05
	1.42	3.57215e-06	2.45603e-05
	1.425	3.63952e-06	2.50235e-05
	1.43	4.04316e-06	2.77987e-05
	1.435	4.35854e-06	2.99671e-05
	1.44	4.42313e-06	3.04112e-05
	1.445	4.62758e-06	3.18169e-05
	1.45	5.11707e-06	3.51824e-05
	1.455	5.50624e-06	3.78582e-05
	1.46	5.66431e-06	3.89449e-05
	1.465	5.97449e-06	4.10776e-05
	1.47	6.52841e-06	4.4886e-05
	1.475	6.86865e-06	4.72253e-05
	1.48	6.81749e-06	4.68736e-05
	1.485	6.76603e-06	4.65198e-05
	1.49	6.87341e-06	4.72581e-05
	1.495	6.7888e-06	4.66764e-05
	1.5	6.44212e-06	4.42928e-05
	1.505	6.29658e-06	4.32921e-05
	1.51	6.52358e-06	4.48528e-05
	1.515	6.71959e-06	4.62005e-05
	1.52	6.71945e-06	4.61996e-05
	1.525	6.89355e-06	4.73966e-05
	1.53	7.36517e-06	5.06392e-05
	1.535	7.73845e-06	5.32057e-05
	1.54	7.88422e-06	5.42079e-05
	1.545	8.19503e-06	5.63449e-05
	1.55	8.7779e-06	6.03524e-05
	1.555	9.19241e-06	6.32024e-05
	1.56	9.275e-06	6.37702e-05
	1.565	9.43018e-06	6.48371e-05
	1.57	9.82736e-06	6.75679e-05
	1.575	1.01078e-05	6.94964e-05
	1.58	1.01611e-05	6.98626e-05
	1.585	1.03822e-05	7.1383e-05
	1.59	1.08706e-05	7.47409e-05
	1.595	1.11664e-05	7.67745e-05
	1.6	1.1073e-05	7.61325e-05
	1.605	1.09667e-05	7.54018e-05
	1.61	1.10182e-05	7.57553e-05
	1.615	1.09e-05	7.49429e-05
	1.62	1.05506e-05	7.25402e-05
	1.625	1.04245e-05	7.16737e-05
	1.63	1.06825e-05	7.34471e-05
	1.635	1.091e-05	7.50115e-05
	1.64	1.09221e-05	7.50947e-05
	1.645	1.10606e-05	7.60472e-05
	1.65	1.14219e-05	7.8531e-05
	1.655	1.15937e-05	7.97121e-05
	1.66	1.14545e-05	7.87557e-05
	1.665	1.14452e-05	7.86916e-05
	1.67	1.17531e-05	8.08084e-05
	1.675	1.20042e-05	8.25345e-05
	1.68	1.20386e-05	8.27711e-05
	1.685	1.22004e-05	8.38836e-05
	1.69	1.25761e-05	8.64667e-05
	1.695	1.27417e-05	8.76056e-05
	1.7	1.2564e-05	8.6384e-05
	1.705	1.24749e-05	8.57709e-05
	1.71	1.26639e-05	8.70703e-05
	1.715	1.27775e-05	8.78513e-05
	1.72	1.26956e-05	8.72888e-05
	1.725	1.28162e-05	8.81174e-05
	1.73	1.3277e-05	9.1286e-05
	1.735	1.36739e-05	9.40147e-05
	1.74	1.38365e-05	9.51326e-05
	1.745	1.41159e-05	9.70539e-05
	1.75	1.46209e-05	0.000100526
	1.755	1.49454e-05	0.000102757
	1.76	1.49457e-05	0.000102759
	1.765	1.50169e-05	0.000103248
	1.77	1.53116e-05	0.000105275
	1.775	1.54579e-05	0.000106281
	1.78	1.53373e-05	0.000105452
	1.785	1.53662e-05	0.00010565
	1.79	1.57139e-05	0.000108041
	1.795	1.60121e-05	0.000110091
	1.8	1.61258e-05	0.000110873
	1.805	1.64398e-05	0.000113032
	1.81	1.70913e-05	0.000117511
	1.815	1.76893e-05	0.000121623
	1.82	1.80839e-05	0.000124335
	1.825	1.86452e-05	0.000128195
	1.83	1.94933e-05	0.000134026
	1.835	2.0222e-05	0.000139036
	1.84	2.06773e-05	0.000142166
	1.845	2.12491e-05	0.000146098
	1.85	2.21097e-05	0.000152015
	1.855	2.29248e-05	0.00015762
	1.86	2.36004e-05	0.000162264
	1.865	2.45426e-05	0.000168743
	1.87	2.5886e-05	0.000177979
	1.875	2.72204e-05	0.000187154
	1.88	2.83781e-05	0.000195113
	1.885	2.97385e-05	0.000204467
	1.89	3.14693e-05	0.000216367
	1.895	3.32166e-05	0.00022838
	1.9	3.48309e-05	0.00023948
	1.905	3.66347e-05	0.000251881
	1.91	3.86716e-05	0.000265887
	1.915	4.04552e-05	0.000278149
	1.92	4.17724e-05	0.000287206
	1.925	4.30058e-05	0.000295686
	1.93	4.43837e-05	0.00030516
	1.935	4.56685e-05	0.000313993
	1.94	4.68609e-05	0.000322192
	1.945	4.84269e-05	0.000332959
	1.95	5.05077e-05	0.000347265
	1.955	5.26423e-05	0.000361942
	1.96	5.45669e-05	0.000375175
	1.965	5.65551e-05	0.000388844
	1.97	5.87002e-05	0.000403593
	1.975	6.06405e-05	0.000416934
	1.98	6.23026e-05	0.000428361
	1.985	6.41641e-05	0.00044116
	1.99	6.64664e-05	0.00045699
	1.995	6.88826e-05	0.000473602
	2	7.12334e-05	0.000489765
	2.005	7.37789e-05	0.000507266
	2.01	7.65106e-05	0.000526048
	2.015	7.89163e-05	0.000542589
	2.02	8.07735e-05	0.000555358
	2.025	8.24728e-05	0.000567041
	2.03	8.42755e-05	0.000579435
	2.035	8.5981e-05	0.000591162
	2.04	8.76063e-05	0.000602336
	2.045	8.96236e-05	0.000616207
	2.05	9.21955e-05	0.00063389
	2.055	9.48888e-05	0.000652407
	2.06	9.74416e-05	0.000669959
	2.065	0.000100091	0.000688177
	2.07	0.000102872	0.000707295
	2.075	0.000105348	0.000724323
	2.08	0.00010736	0.000738155
	2.085	0.000109301	0.000751502
	2.09	0.000111373	0.000765747
	2.095	0.000113281	0.000778866
	2.1	0.000114954	0.000790367
	2.105	0.000116819	0.00080319
	2.11	0.000119057	0.000818572
	2.115	0.000121299	0.00083399
	2.12	0.000123365	0.000848196
	2.125	0.000125567	0.000863333
	2.13	0.000128002	0.000880076
	2.135	0.000130276	0.000895709
	2.14	0.000132233	0.000909164
	2.145	0.000134256	0.000923078
	2.15	0.000136542	0.000938791
	2.155	0.000138785	0.000954217
	2.16	0.00014088	0.00096862
	2.165	0.000143184	0.000984459
	2.17	0.00014579	0.00100238
	2.175	0.000148257	0.00101934
	2.18	0.000150367	0.00103384
	2.185	0.00015245	0.00104817
	2.19	0.000154674	0.00106346
	2.195	0.000156735	0.00107763
	2.2	0.000158546	0.00109008
	2.205	0.00016051	0.00110359
	2.21	0.000162799	0.00111933
	2.215	0.000165052	0.00113481
	2.22	0.000167098	0.00114888
	2.225	0.000169259	0.00116374
	2.23	0.00017165	0.00118018
	2.235	0.000173888	0.00119557
	2.24	0.000175811	0.00120879
	2.245	0.000177768	0.00122224
	2.25	0.000179913	0.00123699
	2.255	0.000181899	0.00125064
	2.26	0.000183584	0.00126223
	2.265	0.000185331	0.00127424
	2.27	0.000187303	0.0012878
	2.275	0.000189163	0.00130059
	2.28	0.000190775	0.00131167
	2.285	0.000192491	0.00132347
	2.29	0.000194448	0.00133693
	2.295	0.000196285	0.00134956
	2.3	0.000197858	0.00136037
	2.305	0.000199542	0.00137195
	2.31	0.000201514	0.00138551
	2.315	0.000203427	0.00139866
	2.32	0.000205103	0.00141018
	2.325	0.000206841	0.00142213
	2.33	0.000208736	0.00143516
	2.335	0.000210408	0.00144666
	2.34	0.000211714	0.00145564
	2.345	0.000213057	0.00146487
	2.35	0.000214686	0.00147607
	2.355	0.000216361	0.00148759
	2.36	0.000218001	0.00149886
	2.365	0.000219951	0.00151227
	2.37	0.000222293	0.00152837
	2.375	0.000224574	0.00154406
	2.38	0.000226538	0.00155756
	2.385	0.000228459	0.00157077
	2.39	0.000230471	0.0015846
	2.395	0.000232278	0.00159703
	2.4	0.000233815	0.0016076
	2.405	0.000235516	0.00161929
	2.41	0.000237587	0.00163353
	2.415	0.000239691	0.00164799
	2.42	0.000241632	0.00166134
	2.425	0.000243673	0.00167537
	2.43	0.000245879	0.00169054
	2.435	0.000247839	0.00170401
	2.44	0.000249366	0.00171452
	2.445	0.000250812	0.00172446
	2.45	0.000252381	0.00173525
	2.455	0.000253812	0.00174508
	2.46	0.000255039	0.00175352
	2.465	0.000256484	0.00176345
	2.47	0.000258357	0.00177633
	2.475	0.000260346	0.00179
	2.48	0.000262279	0.0018033
	2.485	0.000264459	0.00181829
	2.49	0.000267012	0.00183584
	2.495	0.000269587	0.00185354
	2.5	0.000272021	0.00187028
	2.505	0.000274629	0.00188821
	2.51	0.000277529	0.00190815
	2.515	0.000280334	0.00192743
	2.52	0.000282828	0.00194458
	2.525	0.000285294	0.00196154
	2.53	0.00028787	0.00197925
	2.535	0.000290245	0.00199558
	2.54	0.000292325	0.00200988
	2.545	0.000294516	0.00202494
	2.55	0.000297038	0.00204228
	2.555	0.000299595	0.00205986
	2.56	0.000302021	0.00207654
	2.565	0.000304588	0.00209419
	2.57	0.000307367	0.0021133
	2.575	0.000309947	0.00213104
	2.58	0.00031212	0.00214598
	2.585	0.000314202	0.0021603
	2.59	0.000316384	0.0021753
	2.595	0.000318414	0.00218926
	2.6	0.000320228	0.00220173
	2.605	0.000322234	0.00221552
	2.61	0.000324647	0.00223211
	2.615	0.000327159	0.00224938
	2.62	0.000329579	0.00226602
	2.625	0.000332144	0.00228366
	2.63	0.000334901	0.00230261
	2.635	0.000337425	0.00231996
	2.64	0.000339492	0.00233418
	2.645	0.000341409	0.00234735
	2.65	0.000343366	0.00236081
	2.655	0.000345118	0.00237286
	2.66	0.000346603	0.00238307
	2.665	0.000348232	0.00239427
	2.67	0.000350222	0.00240795
	2.675	0.000352271	0.00242203
	2.68	0.000354193	0.00243525
	2.685	0.000356259	0.00244946
	2.69	0.000358586	0.00246545
	2.695	0.000360851	0.00248103
	2.7	0.000362936	0.00249536
	2.705	0.000365207	0.00251098
	2.71	0.000367852	0.00252917
	2.715	0.000370542	0.00254766
	2.72	0.000373059	0.00256496
	2.725	0.000375643	0.00258273
	2.73	0.000378387	0.0026016
	2.735	0.000380927	0.00261906
	2.74	0.000383077	0.00263384
	2.745	0.000385146	0.00264807
	2.75	0.000387329	0.00266308
	2.755	0.000389394	0.00267727
	2.76	0.000391283	0.00269026
	2.765	0.000393405	0.00270485
	2.77	0.000395985	0.0027226
	2.775	0.000398732	0.00274148
	2.78	0.00040145	0.00276017
	2.785	0.000404376	0.00278028
	2.79	0.000407576	0.00280229
	2.795	0.000410663	0.00282351
	2.8	0.000413429	0.00284253
	2.805	0.000416173	0.00286139
	2.81	0.00041907	0.00288131
	2.815	0.000421841	0.00290037
	2.82	0.000424352	0.00291763
	2.825	0.000426929	0.00293535
	2.83	0.000429745	0.00295471
	2.835	0.0004325	0.00297365
	2.84	0.000435033	0.00299106
	2.845	0.000437643	0.00300901
	2.85	0.000440495	0.00302862
	2.855	0.000443298	0.00304789
	2.86	0.000445927	0.00306597
	2.865	0.000448733	0.00308526
	2.87	0.000451929	0.00310723
	2.875	0.000455254	0.0031301
	2.88	0.000458574	0.00315292
	2.885	0.000462187	0.00317776
	2.89	0.000466212	0.00320544
	2.895	0.00047027	0.00323334
	2.9	0.000474099	0.00325966
	2.905	0.000477903	0.00328582
	2.91	0.000481782	0.00331249
	2.915	0.000485423	0.00333752
	2.92	0.000488699	0.00336005
	2.925	0.000491969	0.00338253
	2.93	0.000495462	0.00340654
	2.935	0.000498924	0.00343035
	2.94	0.000502206	0.00345292
	2.945	0.000505588	0.00347616
	2.95	0.000509212	0.00350109
	2.955	0.000512795	0.00352572
	2.96	0.000516232	0.00354935
	2.965	0.000519919	0.0035747
	2.97	0.000524116	0.00360355
	2.975	0.000528575	0.00363421
	2.98	0.000533098	0.00366531
	2.985	0.00053787	0.00369812
	2.99	0.000542894	0.00373266
	2.995	0.000547709	0.00376577
	3	0.000552026	0.00379545
	3.005	0.000556094	0.00382342
	3.01	0.000560138	0.00385123
	3.015	0.000564029	0.00387798
	3.02	0.000567817	0.00390403
	3.025	0.000571998	0.00393277
	3.03	0.00057686	0.0039662
	3.035	0.00058212	0.00400237
	3.04	0.000587499	0.00403934
	3.045	0.000593094	0.00407781
	3.05	0.000598874	0.00411755
	3.055	0.000604401	0.00415556
	3.06	0.000609441	0.0041902
	3.065	0.000614291	0.00422356
	3.07	0.0006192	0.0042573
	3.075	0.000623986	0.00429021
	3.08	0.000628571	0.00432174
	3.085	0.000633297	0.00435423
	3.09	0.000638378	0.00438916
	3.095	0.000643598	0.00442506
	3.1	0.000648884	0.0044614
	3.105	0.000654603	0.00450072
	3.11	0.000660961	0.00454444
	3.115	0.000667629	0.00459028
	3.12	0.000674282	0.00463602
	3.125	0.000680952	0.00468188
	3.13	0.00068752	0.00472704
	3.135	0.000693457	0.00476786
	3.14	0.000698459	0.00480225
	3.145	0.000702834	0.00483233
	3.15	0.00070693	0.00486049
	3.155	0.000710741	0.0048867
	3.16	0.00071438	0.00491172
	3.165	0.00071834	0.00493894
	3.17	0.000722902	0.00497031
	3.175	0.000727813	0.00500407
	3.18	0.000732869	0.00503884
	3.185	0.000738304	0.00507621
	3.19	0.000744242	0.00511703
	3.195	0.000750352	0.00515904
	3.2	0.000756396	0.00520059
	3.205	0.000762581	0.00524312
	3.21	0.000769051	0.00528761
	3.215	0.000775569	0.00533242
	3.22	0.000782073	0.00537714
	3.225	0.000788983	0.00542465
	3.23	0.000796588	0.00547694
	3.235	0.000804639	0.00553229
	3.24	0.000812872	0.0055889
	3.245	0.000821378	0.00564738
	3.25	0.00083012	0.00570748
	3.255	0.000838648	0.00576612
	3.26	0.000846683	0.00582137
	3.265	0.00085447	0.0058749
	3.27	0.000862214	0.00592815
	3.275	0.000869703	0.00597964
	3.28	0.000876796	0.0060284
	3.285	0.000883755	0.00607625
	3.29	0.000890715	0.00612411
	3.295	0.000897354	0.00616975
	3.3	0.000903448	0.00621165
	3.305	0.000909262	0.00625163
	3.31	0.000915048	0.0062914
	3.315	0.000920691	0.0063302
	3.32	0.000926192	0.00636803
	3.325	0.00093196	0.00640769
	3.33	0.000938258	0.00645099
	3.335	0.000944853	0.00649633
	3.34	0.000951566	0.00654249
	3.345	0.000958647	0.00659117
	3.35	0.000966276	0.00664363
	3.355	0.000974223	0.00669827
	3.36	0.000982351	0.00675415
	3.365	0.000990936	0.00681317
	3.37	0.00100012	0.00687632
	3.375	0.00100955	0.00694113
	3.38	0.00101888	0.00700532
	3.385	0.00102821	0.00706948
	3.39	0.00103758	0.00713387
	3.395	0.00104664	0.00719617
	3.4	0.0010552	0.00725505
	3.405	0.00106357	0.00731254
	3.41	0.00107198	0.00737038
	3.415	0.00108027	0.0074274
	3.42	0.00108832	0.00748276
	3.425	0.00109641	0.00753837
	3.43	0.00110471	0.00759545
	3.435	0.00111299	0.00765236
	3.44	0.00112109	0.00770804
	3.445	0.00112929	0.00776445
	3.45	0.00113779	0.00782286
	3.455	0.00114629	0.00788132
	3.46	0.00115454	0.00793802
	3.465	0.00116266	0.00799387
	3.47	0.00117072	0.00804926
	3.475	0.00117837	0.00810187
	3.48	0.00118541	0.00815029
	3.485	0.00119217	0.00819673
	3.49	0.00119899	0.00824363
	3.495	0.00120588	0.00829102
	3.5	0.00121291	0.00833939
	3.505	0.00122054	0.00839184
	3.51	0.00122906	0.0084504
	3.515	0.00123823	0.00851345
	3.52	0.00124779	0.00857915
	3.525	0.00125782	0.00864814
	3.53	0.00126836	0.00872063
	3.535	0.00127906	0.0087942
	3.54	0.00128967	0.00886712
	3.545	0.00130037	0.00894067
	3.55	0.00131126	0.00901556
	3.555	0.00132197	0.00908917
	3.56	0.0013321	0.00915882
	3.565	0.00134167	0.00922464
	3.57	0.00135072	0.0092869
	3.575	0.00135903	0.00934401
	3.58	0.00136657	0.00939587
	3.585	0.00137387	0.00944601
	3.59	0.0013814	0.00949783
	3.595	0.0013892	0.00955145
	3.6	0.00139722	0.00960658
	3.605	0.00140571	0.00966494
	3.61	0.00141478	0.00972734
	3.615	0.00142412	0.00979153
	3.62	0.00143347	0.0098558
	3.625	0.00144304	0.0099216
	3.63	0.00145304	0.0099904
	3.635	0.00146331	0.010061
	3.64	0.00147367	0.0101322
	3.645	0.00148432	0.0102055
	3.65	0.00149534	0.0102812
	3.655	0.00150634	0.0103568
	3.66	0.00151695	0.0104298
	3.665	0.00152727	0.0105007
	3.67	0.00153743	0.0105706
	3.675	0.00154723	0.010638
	3.68	0.00155657	0.0107022
	3.685	0.0015658	0.0107656
	3.69	0.00157522	0.0108304
	3.695	0.0015847	0.0108956
	3.7	0.00159406	0.0109599
	3.705	0.00160345	0.0110245
	3.71	0.00161302	0.0110903
	3.715	0.00162249	0.0111554
	3.72	0.00163168	0.0112186
	3.725	0.00164087	0.0112818
	3.73	0.00165031	0.0113467
	3.735	0.00165983	0.0114122
	3.74	0.00166928	0.0114771
	3.745	0.00167883	0.0115428
	3.75	0.00168862	0.0116101
	3.755	0.00169838	0.0116772
	3.76	0.00170791	0.0117427
	3.765	0.00171744	0.0118082
	3.77	0.00172716	0.0118751
	3.775	0.00173688	0.0119419
	3.78	0.00174639	0.0120073
	3.785	0.00175586	0.0120724
	3.79	0.00176547	0.0121385
	3.795	0.001775	0.012204
	3.8	0.00178433	0.0122681
	3.805	0.00179373	0.0123327
	3.81	0.00180345	0.0123996
	3.815	0.00181329	0.0124672
	3.82	0.00182298	0.0125339
	3.825	0.0018326	0.0126
	3.83	0.00184219	0.012666
	3.835	0.00185146	0.0127297
	3.84	0.00186022	0.01279
	3.845	0.00186886	0.0128493
	3.85	0.0018778	0.0129108
	3.855	0.00188714	0.012975
	3.86	0.00189689	0.013042
	3.865	0.00190733	0.0131139
	3.87	0.00191858	0.0131912
	3.875	0.00193019	0.013271
	3.88	0.00194168	0.01335
	3.885	0.00195299	0.0134277
	3.89	0.00196414	0.0135044
	3.895	0.00197493	0.0135786
	3.9	0.00198527	0.0136497
	3.905	0.00199557	0.0137205
	3.91	0.00200616	0.0137934
	3.915	0.00201693	0.0138674
	3.92	0.00202762	0.0139409
	3.925	0.0020383	0.0140143
	3.93	0.00204903	0.0140881
	3.935	0.00205944	0.0141596
	3.94	0.00206921	0.0142269
	3.945	0.00207849	0.0142906
	3.95	0.00208749	0.0143525
	3.955	0.00209615	0.014412
	3.96	0.00210444	0.0144691
	3.965	0.00211279	0.0145264
	3.97	0.00212155	0.0145867
	3.975	0.00213066	0.0146493
	3.98	0.00213998	0.0147134
	3.985	0.0021497	0.0147802
	3.99	0.00215998	0.0148509
	3.995	0.00217057	0.0149237
	4	0.00218117	0.0149966
	4.005	0.00219185	0.0150701
	4.01	0.00220266	0.0151443
	4.015	0.00221321	0.0152169
	4.02	0.00222319	0.0152855
	4.025	0.00223271	0.015351
	4.03	0.00224202	0.015415
	4.035	0.00225106	0.0154772
	4.04	0.0022598	0.0155372
	4.045	0.00226852	0.0155972
	4.05	0.00227744	0.0156585
	4.055	0.00228634	0.0157197
	4.06	0.0022949	0.0157786
	4.065	0.00230322	0.0158358
	4.07	0.00231146	0.0158924
	4.075	0.00231946	0.0159475
	4.08	0.00232709	0.0159999
	4.085	0.00233461	0.0160516
	4.09	0.00234232	0.0161046
	4.095	0.00235019	0.0161587
	4.1	0.00235821	0.0162139
	4.105	0.00236673	0.0162725
	4.11	0.0023761	0.0163369
	4.115	0.00238614	0.0164059
	4.12	0.00239649	0.016477
	4.125	0.00240703	0.0165495
	4.13	0.0024176	0.0166222
	4.135	0.00242768	0.0166915
	4.14	0.00243688	0.0167547
	4.145	0.00244539	0.0168133
	4.15	0.00245365	0.01687
	4.155	0.00246183	0.0169263
	4.16	0.00247014	0.0169834
	4.165	0.00247902	0.0170445
	4.17	0.0024888	0.0171117
	4.175	0.00249917	0.017183
	4.18	0.00250957	0.0172546
	4.185	0.00251973	0.0173244
	4.19	0.00252942	0.017391
	4.195	0.00253821	0.0174514
	4.2	0.00254584	0.0175039
	4.205	0.00255266	0.0175508
	4.21	0.00255921	0.0175959
	4.215	0.00256573	0.0176407
	4.22	0.0025724	0.0176865
	4.225	0.0025797	0.0177367
	4.23	0.00258806	0.0177942
	4.235	0.00259739	0.0178584
	4.24	0.00260748	0.0179277
	4.245	0.00261831	0.0180022
	4.25	0.00262984	0.0180814
	4.255	0.00264154	0.0181619
	4.26	0.00265281	0.0182394
	4.265	0.00266349	0.0183128
	4.27	0.0026736	0.0183823
	4.275	0.00268294	0.0184465
	4.28	0.00269142	0.0185048
	4.285	0.00269939	0.0185596
	4.29	0.00270729	0.018614
	4.295	0.00271518	0.0186682
	4.3	0.00272299	0.0187219
	4.305	0.002731	0.018777
	4.31	0.00273948	0.0188353
	4.315	0.00274826	0.0188956
	4.32	0.00275703	0.0189559
	4.325	0.00276576	0.019016
	4.33	0.00277446	0.0190758
	4.335	0.00278276	0.0191329
	4.34	0.00279037	0.0191851
	4.345	0.00279746	0.0192339
	4.35	0.00280442	0.0192818
	4.355	0.00281138	0.0193296
	4.36	0.00281838	0.0193777
	4.365	0.00282577	0.0194286
	4.37	0.00283386	0.0194842
	4.375	0.00284245	0.0195433
	4.38	0.0028512	0.0196034
	4.385	0.00286008	0.0196645
	4.39	0.0028692	0.0197271
	4.395	0.00287833	0.0197899
	4.4	0.00288723	0.0198511
	4.405	0.00289608	0.019912
	4.41	0.00290513	0.0199742
	4.415	0.00291426	0.020037
	4.42	0.00292328	0.020099
	4.425	0.00293233	0.0201612
	4.43	0.00294162	0.0202251
	4.435	0.00295099	0.0202895
	4.44	0.00296022	0.020353
	4.445	0.00296945	0.0204164
	4.45	0.00297891	0.0204814
	4.455	0.00298844	0.020547
	4.46	0.0029978	0.0206114
	4.465	0.00300702	0.0206748
	4.47	0.00301618	0.0207377
	4.475	0.00302497	0.0207982
	4.48	0.00303305	0.0208537
	4.485	0.00304051	0.020905
	4.49	0.0030477	0.0209545
	4.495	0.00305478	0.0210031
	4.5	0.00306185	0.0210517
	4.505	0.00306937	0.0211034
	4.51	0.00307777	0.0211612
	4.515	0.00308698	0.0212245
	4.52	0.00309664	0.021291
	4.525	0.00310665	0.0213597
	4.53	0.00311695	0.0214305
	4.535	0.00312717	0.0215008
	4.54	0.00313699	0.0215683
	4.545	0.00314655	0.0216341
	4.55	0.00315623	0.0217006
	4.555	0.00316603	0.021768
	4.56	0.00317582	0.0218353
	4.565	0.00318569	0.0219032
	4.57	0.00319576	0.0219724
	4.575	0.00320571	0.0220409
	4.58	0.00321514	0.0221057
	4.585	0.00322401	0.0221667
	4.59	0.00323253	0.0222252
	4.595	0.00324064	0.022281
	4.6	0.00324832	0.0223338
	4.605	0.00325592	0.022386
	4.61	0.00326391	0.022441
	4.615	0.0032723	0.0224987
	4.62	0.0032809	0.0225578
	4.625	0.00328973	0.0226185
	4.63	0.00329889	0.0226815
	4.635	0.00330808	0.0227447
	4.64	0.00331698	0.0228058
	4.645	0.00332566	0.0228656
	4.65	0.00333442	0.0229258
	4.655	0.00334325	0.0229865
	4.66	0.00335202	0.0230468
	4.665	0.00336092	0.023108
	4.67	0.00337021	0.0231719
	4.675	0.00337975	0.0232375
	4.68	0.00338919	0.0233023
	4.685	0.0033985	0.0233663
	4.69	0.00340781	0.0234304
	4.695	0.00341696	0.0234933
	4.7	0.00342571	0.0235535
	4.705	0.00343421	0.0236119
	4.71	0.0034427	0.0236703
	4.715	0.00345108	0.0237279
	4.72	0.00345902	0.0237825
	4.725	0.00346655	0.0238343
	4.73	0.00347387	0.0238846
	4.735	0.0034809	0.0239329
	4.74	0.00348754	0.0239785
	4.745	0.00349408	0.0240235
	4.75	0.00350102	0.0240712
	4.755	0.00350849	0.0241226
	4.76	0.00351641	0.0241771
	4.765	0.00352493	0.0242357
	4.77	0.00353421	0.0242994
	4.775	0.0035439	0.0243661
	4.78	0.00355348	0.0244319
	4.785	0.00356274	0.0244956
	4.79	0.00357175	0.0245576
	4.795	0.0035804	0.024617
	4.8	0.00358859	0.0246734
	4.805	0.00359667	0.0247289
	4.81	0.00360511	0.0247869
	4.815	0.00361394	0.0248476
	4.82	0.00362288	0.0249091
	4.825	0.00363184	0.0249707
	4.83	0.00364082	0.0250325
	4.835	0.00364956	0.0250926
	4.84	0.00365772	0.0251486
	4.845	0.00366542	0.0252016
	4.85	0.00367303	0.0252539
	4.855	0.00368058	0.0253058
	4.86	0.00368796	0.0253565
	4.865	0.00369532	0.0254071
	4.87	0.00370297	0.0254597
	4.875	0.00371086	0.025514
	4.88	0.00371877	0.0255684
	4.885	0.00372677	0.0256234
	4.89	0.00373508	0.0256805
	4.895	0.00374358	0.025739
	4.9	0.00375199	0.0257968
	4.905	0.00376042	0.0258547
	4.91	0.00376919	0.0259151
	4.915	0.00377833	0.0259778
	4.92	0.00378761	0.0260417
	4.925	0.00379712	0.0261071
	4.93	0.00380698	0.0261749
	4.935	0.00381695	0.0262434
	4.94	0.00382655	0.0263094
	4.945	0.00383573	0.0263725
	4.95	0.00384471	0.0264343
	4.955	0.00385352	0.0264948
	4.96	0.00386203	0.0265534
	4.965	0.00387051	0.0266117
	4.97	0.00387934	0.0266724
	4.975	0.00388849	0.0267353
	4.98	0.00389764	0.0267982
	4.985	0.00390676	0.0268609
	4.99	0.00391594	0.026924
	4.995	0.00392493	0.0269858
	5	0.00393333	0.0270436
	5.005	0.00394109	0.027097
	5.01	0.00394845	0.0271475
	5.015	0.00395537	0.0271951
	5.02	0.00396176	0.027239
	5.025	0.00396792	0.0272814
	5.03	0.00397438	0.0273258
	5.035	0.00398126	0.0273731
	5.04	0.0039884	0.0274222
	5.045	0.00399589	0.0274737
	5.05	0.00400395	0.0275291
	5.055	0.00401245	0.0275875
	5.06	0.00402107	0.0276468
	5.065	0.00402983	0.0277071
	5.07	0.00403896	0.0277698
	5.075	0.00404834	0.0278343
	5.08	0.00405766	0.0278984
	5.085	0.00406693	0.0279622
	5.09	0.00407641	0.0280273
	5.095	0.00408596	0.028093
	5.1	0.00409526	0.0281569
	5.105	0.00410431	0.0282192
	5.11	0.00411334	0.0282812
	5.115	0.00412225	0.0283425
	5.12	0.00413078	0.0284011
	5.125	0.00413895	0.0284574
	5.13	0.00414702	0.0285128
	5.135	0.00415487	0.0285668
	5.14	0.0041622	0.0286172
	5.145	0.00416909	0.0286645
	5.15	0.00417584	0.028711
	5.155	0.00418248	0.0287566
	5.16	0.00418884	0.0288003
	5.165	0.00419512	0.0288436
	5.17	0.00420178	0.0288893
	5.175	0.0042089	0.0289383
	5.18	0.00421633	0.0289893
	5.185	0.00422419	0.0290434
	5.19	0.00423278	0.0291024
	5.195	0.00424203	0.029166
	5.2	0.00425158	0.0292317
	5.205	0.00426134	0.0292988
	5.21	0.00427143	0.0293682
	5.215	0.00428156	0.0294378
	5.22	0.00429126	0.0295045
	5.225	0.00430044	0.0295677
	5.23	0.00430934	0.0296288
	5.235	0.00431794	0.029688
	5.24	0.00432608	0.029744
	5.245	0.00433397	0.0297982
	5.25	0.00434204	0.0298536
	5.255	0.00435034	0.0299107
	5.26	0.00435861	0.0299676
	5.265	0.00436686	0.0300243
	5.27	0.00437527	0.0300822
	5.275	0.00438368	0.0301399
	5.28	0.00439169	0.030195
	5.285	0.00439932	0.0302475
	5.29	0.00440693	0.0302998
	5.295	0.00441466	0.0303529
	5.3	0.00442239	0.0304061
	5.305	0.00443031	0.0304606
	5.31	0.00443876	0.0305187
	5.315	0.00444763	0.0305797
	5.32	0.00445649	0.0306405
	5.325	0.00446515	0.0307001
	5.33	0.00447373	0.0307591
	5.335	0.00448208	0.0308165
	5.34	0.00448995	0.0308706
	5.345	0.00449749	0.0309225
	5.35	0.00450522	0.0309756
	5.355	0.00451331	0.0310312
	5.36	0.00452166	0.0310886
	5.365	0.00453042	0.0311489
	5.37	0.00453991	0.0312141
	5.375	0.00455005	0.0312838
	5.38	0.00456044	0.0313553
	5.385	0.00457096	0.0314276
	5.39	0.00458168	0.0315013
	5.395	0.00459232	0.0315745
	5.4	0.00460232	0.0316432
	5.405	0.00461151	0.0317064
	5.41	0.00462008	0.0317653
	5.415	0.00462805	0.0318201
	5.42	0.00463528	0.0318698
	5.425	0.004642	0.0319161
	5.43	0.00464874	0.0319623
	5.435	0.00465562	0.0320097
	5.44	0.0046625	0.032057
	5.445	0.00466945	0.0321047
	5.45	0.00467679	0.0321553
	5.455	0.00468449	0.0322082
	5.46	0.00469221	0.0322613
	5.465	0.00469997	0.0323146
	5.47	0.00470809	0.0323704
	5.475	0.00471655	0.0324286
	5.48	0.00472508	0.0324872
	5.485	0.00473368	0.0325464
	5.49	0.0047426	0.0326077
	5.495	0.0047517	0.0326703
	5.5	0.00476053	0.032731
	5.505	0.00476898	0.0327891
	5.51	0.00477727	0.0328461
	5.515	0.0047853	0.0329013
	5.52	0.00479278	0.0329527
	5.525	0.00479977	0.0330008
	5.53	0.00480667	0.0330482
	5.535	0.00481354	0.0330955
	5.54	0.0048202	0.0331413
	5.545	0.00482675	0.0331863
	5.55	0.00483353	0.0332329
	5.555	0.00484058	0.0332813
	5.56	0.00484757	0.0333295
	5.565	0.00485455	0.0333774
	5.57	0.0048618	0.0334273
	5.575	0.00486931	0.0334789
	5.58	0.00487674	0.03353
	5.585	0.00488404	0.0335802
	5.59	0.00489146	0.0336312
	5.595	0.00489897	0.0336828
	5.6	0.00490629	0.0337331
	5.605	0.00491351	0.0337828
	5.61	0.00492108	0.0338349
	5.615	0.0049291	0.03389
	5.62	0.00493733	0.0339466
	5.625	0.0049458	0.0340048
	5.63	0.00495477	0.0340665
	5.635	0.00496413	0.0341308
	5.64	0.00497342	0.0341947
	5.645	0.00498251	0.0342572
	5.65	0.00499157	0.0343195
	5.655	0.00500052	0.034381
	5.66	0.00500903	0.0344396
	5.665	0.00501718	0.0344956
	5.67	0.00502536	0.0345518
	5.675	0.00503364	0.0346088
	5.68	0.00504171	0.0346643
	5.685	0.00504953	0.034718
	5.69	0.00505736	0.0347718
	5.695	0.00506519	0.0348257
	5.7	0.00507274	0.0348776
	5.705	0.0050801	0.0349282
	5.71	0.00508767	0.0349802
	5.715	0.00509547	0.0350339
	5.72	0.00510318	0.0350869
	5.725	0.00511072	0.0351387
	5.73	0.00511837	0.0351913
	5.735	0.00512606	0.0352442
	5.74	0.00513348	0.0352952
	5.745	0.0051407	0.0353448
	5.75	0.00514816	0.0353961
	5.755	0.00515599	0.0354499
	5.76	0.0051639	0.0355044
	5.765	0.00517187	0.0355591
	5.77	0.00518007	0.0356155
	5.775	0.00518838	0.0356727
	5.78	0.00519639	0.0357277
	5.785	0.00520411	0.0357808
	5.79	0.00521197	0.0358349
	5.795	0.00522011	0.0358908
	5.8	0.00522827	0.035947
	5.805	0.00523651	0.0360036
	5.81	0.00524511	0.0360627
	5.815	0.00525403	0.036124
	5.82	0.00526286	0.0361848
	5.825	0.00527154	0.0362444
	5.83	0.00528033	0.0363049
	5.835	0.00528915	0.0363655
	5.84	0.00529759	0.0364235
	5.845	0.00530554	0.0364782
	5.85	0.00531326	0.0365313
	5.855	0.00532076	0.0365829
	5.86	0.00532774	0.0366309
	5.865	0.00533428	0.0366758
	5.87	0.00534079	0.0367206
	5.875	0.0053474	0.036766
	5.88	0.00535385	0.0368103
	5.885	0.00536017	0.0368538
	5.89	0.00536675	0.036899
	5.895	0.0053736	0.0369461
	5.9	0.00538036	0.0369926
	5.905	0.005387	0.0370383
	5.91	0.00539382	0.0370852
	5.915	0.00540084	0.0371334
	5.92	0.00540775	0.0371809
	5.925	0.00541461	0.0372281
	5.93	0.00542184	0.0372778
	5.935	0.00542957	0.037331
	5.94	0.00543753	0.0373857
	5.945	0.00544572	0.037442
	5.95	0.00545446	0.0375021
	5.955	0.00546367	0.0375654
	5.96	0.0054729	0.0376289
	5.965	0.005482	0.0376915
	5.97	0.00549122	0.0377548
	5.975	0.00550044	0.0378182
	5.98	0.00550925	0.0378788
	5.985	0.00551757	0.037936
	5.99	0.00552572	0.037992
	5.995	0.00553371	0.038047
	6	0.0055412	0.0380985
	6.005	0.00554818	0.0381465
	6.01	0.00555502	0.0381935
	6.015	0.00556185	0.0382405
	6.02	0.00556846	0.0382859
	6.025	0.00557499	0.0383308
	6.03	0.00558191	0.0383784
	6.035	0.00558932	0.0384293
	6.04	0.00559687	0.0384812
	6.045	0.00560451	0.0385338
	6.05	0.00561256	0.0385891
	6.055	0.00562103	0.0386473
	6.06	0.00562952	0.0387057
	6.065	0.0056379	0.0387633
	6.07	0.0056464	0.0388218
	6.075	0.00565494	0.0388805
	6.08	0.00566311	0.0389367
	6.085	0.00567097	0.0389907
	6.09	0.00567902	0.039046
	6.095	0.00568748	0.0391043
	6.1	0.00569615	0.0391638
	6.105	0.00570498	0.0392245
	6.11	0.00571415	0.0392876
	6.115	0.00572344	0.0393515
	6.12	0.0057322	0.0394117
	6.125	0.00574024	0.039467
	6.13	0.00574795	0.03952
	6.135	0.00575555	0.0395722
	6.14	0.005763	0.0396235
	6.145	0.00577058	0.0396756
	6.15	0.00577884	0.0397324
	6.155	0.00578783	0.0397942
	6.16	0.00579701	0.0398573
	6.165	0.00580611	0.0399198
	6.17	0.00581519	0.0399823
	6.175	0.00582405	0.0400432
	6.18	0.0058322	0.0400992
	6.185	0.00583954	0.0401497
	6.19	0.0058465	0.0401976
	6.195	0.00585323	0.0402439
	6.2	0.00585956	0.0402874
	6.205	0.00586565	0.0403292
	6.21	0.00587204	0.0403732
	6.215	0.00587895	0.0404207
	6.22	0.00588612	0.04047
	6.225	0.0058936	0.0405214
	6.23	0.00590175	0.0405774
	6.235	0.00591055	0.0406379
	6.24	0.00591953	0.0406997
	6.245	0.00592852	0.0407615
	6.25	0.00593773	0.0408248
	6.255	0.00594707	0.0408891
	6.26	0.00595605	0.0409508
	6.265	0.00596454	0.0410091
	6.27	0.00597282	0.0410661
	6.275	0.00598093	0.0411218
	6.28	0.0059885	0.0411739
	6.285	0.00599556	0.0412224
	6.29	0.00600261	0.0412709
	6.295	0.00600984	0.0413206
	6.3	0.00601699	0.0413698
	6.305	0.00602409	0.0414186
	6.31	0.00603148	0.0414694
	6.315	0.00603914	0.0415221
	6.32	0.0060466	0.0415734
	6.325	0.00605373	0.0416224
	6.33	0.00606085	0.0416713
	6.335	0.00606797	0.0417203
	6.34	0.00607471	0.0417666
	6.345	0.00608104	0.0418102
	6.35	0.00608739	0.0418538
	6.355	0.00609388	0.0418984
	6.36	0.00610025	0.0419422
	6.365	0.00610659	0.0419858
	6.37	0.00611338	0.0420325
	6.375	0.0061207	0.0420829
	6.38	0.00612816	0.0421341
	6.385	0.00613561	0.0421853
	6.39	0.00614331	0.0422382
	6.395	0.00615119	0.0422925
	6.4	0.00615885	0.0423451
	6.405	0.00616628	0.0423962
	6.41	0.00617394	0.0424489
	6.415	0.00618203	0.0425045
	6.42	0.00619028	0.0425613
	6.425	0.00619866	0.0426189
	6.43	0.00620746	0.0426793
	6.435	0.00621655	0.0427418
	6.44	0.00622534	0.0428023
	6.445	0.0062336	0.0428591
	6.45	0.00624157	0.0429138
	6.455	0.00624925	0.0429667
	6.46	0.00625631	0.0430152
	6.465	0.0062628	0.0430599
	6.47	0.00626925	0.0431042
	6.475	0.00627582	0.0431494
	6.48	0.00628225	0.0431935
	6.485	0.00628856	0.0432369
	6.49	0.00629521	0.0432826
	6.495	0.0063023	0.0433314
	6.5	0.00630951	0.043381
	6.505	0.00631678	0.043431
	6.51	0.00632447	0.0434838
	6.515	0.00633255	0.0435394
	6.52	0.00634055	0.0435944
	6.525	0.00634833	0.0436479
	6.53	0.00635618	0.0437019
	6.535	0.00636409	0.0437563
	6.54	0.00637165	0.0438082
	6.545	0.0063788	0.0438574
	6.55	0.00638602	0.043907
	6.555	0.00639348	0.0439583
	6.56	0.00640095	0.0440097
	6.565	0.00640852	0.0440617
	6.57	0.00641666	0.0441177
	6.575	0.00642544	0.044178
	6.58	0.00643433	0.0442392
	6.585	0.0064431	0.0442995
	6.59	0.00645188	0.0443599
	6.595	0.00646053	0.0444194
	6.6	0.00646852	0.0444743
	6.605	0.00647575	0.0445239
	6.61	0.00648268	0.0445716
	6.615	0.00648955	0.0446189
	6.62	0.00649614	0.0446642
	6.625	0.00650253	0.0447081
	6.63	0.00650915	0.0447536
	6.635	0.00651601	0.0448008
	6.64	0.00652258	0.044846
	6.645	0.00652869	0.044888
	6.65	0.00653464	0.0449289
	6.655	0.00654051	0.0449692
	6.66	0.00654603	0.0450072
	6.665	0.00655136	0.0450438
	6.67	0.00655713	0.0450835
	6.675	0.00656365	0.0451283
	6.68	0.00657066	0.0451766
	6.685	0.00657814	0.045228
	6.69	0.00658638	0.0452846
	6.695	0.00659524	0.0453455
	6.7	0.00660402	0.0454059
	6.705	0.00661236	0.0454632
	6.71	0.0066204	0.0455185
	6.715	0.00662809	0.0455714
	6.72	0.00663504	0.0456191
	6.725	0.00664134	0.0456625
	6.73	0.00664762	0.0457057
	6.735	0.00665417	0.0457507
	6.74	0.00666075	0.0457959
	6.745	0.00666738	0.0458415
	6.75	0.00667451	0.0458905
	6.755	0.00668222	0.0459436
	6.76	0.00669011	0.0459978
	6.765	0.00669807	0.0460525
	6.77	0.00670636	0.0461095
	6.775	0.00671485	0.0461679
	6.78	0.00672292	0.0462234
	6.785	0.00673029	0.0462741
	6.79	0.0067373	0.0463222
	6.795	0.00674402	0.0463684
	6.8	0.00675015	0.0464106
	6.805	0.0067558	0.0464495
	6.81	0.00676153	0.0464889
	6.815	0.00676757	0.0465304
	6.82	0.00677366	0.0465723
	6.825	0.00677984	0.0466147
	6.83	0.00678655	0.0466609
	6.835	0.00679384	0.046711
	6.84	0.00680123	0.0467618
	6.845	0.00680856	0.0468122
	6.85	0.00681614	0.0468643
	6.855	0.006824	0.0469184
	6.86	0.00683174	0.0469716
	6.865	0.00683933	0.0470238
	6.87	0.00684723	0.0470781
	6.875	0.0068555	0.0471349
	6.88	0.00686368	0.0471912
	6.885	0.00687163	0.0472459
	6.89	0.00687966	0.047301
	6.895	0.00688774	0.0473566
	6.9	0.00689542	0.0474094
	6.905	0.00690263	0.047459
	6.91	0.00690984	0.0475086
	6.915	0.00691723	0.0475593
	6.92	0.00692447	0.0476091
	6.925	0.00693155	0.0476578
	6.93	0.00693889	0.0477083
	6.935	0.00694653	0.0477608
	6.94	0.00695403	0.0478123
	6.945	0.00696129	0.0478623
	6.95	0.00696872	0.0479134
	6.955	0.00697637	0.047966
	6.96	0.00698379	0.048017
	6.965	0.00699085	0.0480656
	6.97	0.00699796	0.0481144
	6.975	0.00700521	0.0481642
	6.98	0.00701225	0.0482127
	6.985	0.00701913	0.0482599
	6.99	0.00702639	0.0483099
	6.995	0.00703421	0.0483637
	7	0.00704224	0.0484188
	7.005	0.00705037	0.0484747
	7.01	0.00705891	0.0485335
	7.015	0.0070678	0.0485946
	7.02	0.00707642	0.0486539
	7.025	0.00708453	0.0487097
	7.03	0.00709246	0.0487641
	7.035	0.00710024	0.0488177
	7.04	0.00710755	0.0488679
	7.045	0.00711446	0.0489154
	7.05	0.00712155	0.0489642
	7.055	0.00712904	0.0490156
	7.06	0.00713656	0.0490673
	7.065	0.00714402	0.0491187
	7.07	0.00715179	0.049172
	7.075	0.00715984	0.0492274
	7.08	0.00716768	0.0492813
	7.085	0.00717517	0.0493328
	7.09	0.00718267	0.0493844
	7.095	0.00719025	0.0494365
	7.1	0.0071975	0.0494864
	7.105	0.00720436	0.0495335
	7.11	0.00721124	0.0495808
	7.115	0.00721824	0.049629
	7.12	0.00722494	0.049675
	7.125	0.00723124	0.0497184
	7.13	0.00723753	0.0497616
	7.135	0.00724386	0.0498051
	7.14	0.00724979	0.0498459
	7.145	0.00725528	0.0498836
	7.15	0.00726083	0.0499218
	7.155	0.0072666	0.0499615
	7.16	0.00727224	0.0500002
	7.165	0.0072777	0.0500378
	7.17	0.00728345	0.0500773
	7.175	0.00728958	0.0501194
	7.18	0.00729572	0.0501616
	7.185	0.00730183	0.0502037
	7.19	0.0073084	0.0502489
	7.195	0.00731553	0.0502979
	7.2	0.0073228	0.0503478
	7.205	0.00733011	0.0503981
	7.21	0.00733785	0.0504514
	7.215	0.00734607	0.0505079
	7.22	0.00735424	0.050564
	7.225	0.00736213	0.0506182
	7.23	0.00736997	0.0506722
	7.235	0.00737772	0.0507255
	7.24	0.00738486	0.0507746
	7.245	0.00739132	0.050819
	7.25	0.00739761	0.0508622
	7.255	0.00740394	0.0509057
	7.26	0.00741001	0.0509475
	7.265	0.00741585	0.0509876
	7.27	0.00742195	0.0510296
	7.275	0.00742837	0.0510737
	7.28	0.00743462	0.0511167
	7.285	0.00744052	0.0511573
	7.29	0.00744644	0.051198
	7.295	0.00745243	0.0512391
	7.3	0.00745806	0.0512778
	7.305	0.00746331	0.0513139
	7.31	0.00746872	0.0513511
	7.315	0.00747452	0.051391
	7.32	0.00748044	0.0514317
	7.325	0.00748655	0.0514737
	7.33	0.00749343	0.051521
	7.335	0.00750117	0.0515742
	7.34	0.0075093	0.0516301
	7.345	0.00751754	0.0516868
	7.35	0.00752611	0.0517457
	7.355	0.00753483	0.0518057
	7.36	0.00754308	0.0518624
	7.365	0.00755066	0.0519145
	7.37	0.00755801	0.051965
	7.375	0.00756532	0.0520153
	7.38	0.00757229	0.0520632
	7.385	0.00757895	0.052109
	7.39	0.00758581	0.0521562
	7.395	0.00759298	0.0522055
	7.4	0.00760002	0.0522538
	7.405	0.00760682	0.0523006
	7.41	0.00761385	0.0523489
	7.415	0.00762122	0.0523997
	7.42	0.00762857	0.0524502
	7.425	0.00763583	0.0525001
	7.43	0.00764345	0.0525525
	7.435	0.00765146	0.0526075
	7.44	0.00765933	0.0526617
	7.445	0.00766686	0.0527134
	7.45	0.00767433	0.0527648
	7.455	0.00768174	0.0528157
	7.46	0.0076886	0.0528629
	7.465	0.00769483	0.0529057
	7.47	0.00770093	0.0529476
	7.475	0.00770706	0.0529898
	7.48	0.00771289	0.0530299
	7.485	0.00771841	0.0530678
	7.49	0.00772411	0.0531071
	7.495	0.00773015	0.0531486
	7.5	0.0077361	0.0531895
	7.505	0.00774187	0.0532292
	7.51	0.00774791	0.0532707
	7.515	0.00775428	0.0533145
	7.52	0.00776059	0.0533579
	7.525	0.00776679	0.0534005
	7.53	0.00777342	0.0534461
	7.535	0.00778069	0.053496
	7.54	0.00778823	0.0535479
	7.545	0.00779597	0.0536011
	7.55	0.0078043	0.0536584
	7.555	0.00781318	0.0537194
	7.56	0.00782195	0.0537797
	7.565	0.00783023	0.0538367
	7.57	0.00783822	0.0538916
	7.575	0.00784583	0.053944
	7.58	0.00785262	0.0539906
	7.585	0.00785862	0.0540319
	7.59	0.00786451	0.0540724
	7.595	0.00787064	0.0541145
	7.6	0.00787672	0.0541563
	7.605	0.00788271	0.0541975
	7.61	0.00788899	0.0542407
	7.615	0.00789556	0.0542859
	7.62	0.00790188	0.0543293
	7.625	0.00790779	0.05437
	7.63	0.00791372	0.0544107
	7.635	0.00791979	0.0544524
	7.64	0.00792562	0.0544925
	7.645	0.00793119	0.0545308
	7.65	0.00793704	0.054571
	7.655	0.0079433	0.0546141
	7.66	0.00794957	0.0546572
	7.665	0.00795575	0.0546997
	7.67	0.00796226	0.0547445
	7.675	0.00796921	0.0547922
	7.68	0.00797613	0.0548398
	7.685	0.00798289	0.0548863
	7.69	0.00798989	0.0549344
	7.695	0.00799715	0.0549843
	7.7	0.00800419	0.0550328
	7.705	0.00801095	0.0550793
	7.71	0.00801798	0.0551276
	7.715	0.00802549	0.0551792
	7.72	0.00803313	0.0552317
	7.725	0.00804078	0.0552843
	7.73	0.00804879	0.0553394
	7.735	0.00805707	0.0553963
	7.74	0.00806497	0.0554507
	7.745	0.00807225	0.0555007
	7.75	0.00807929	0.0555491
	7.755	0.00808623	0.0555968
	7.76	0.00809279	0.0556419
	7.765	0.00809902	0.0556847
	7.77	0.00810553	0.0557295
	7.775	0.00811251	0.0557775
	7.78	0.00811948	0.0558254
	7.785	0.00812625	0.055872
	7.79	0.00813313	0.0559193
	7.795	0.00814012	0.0559673
	7.8	0.0081467	0.0560126
	7.805	0.0081528	0.0560545
	7.81	0.00815892	0.0560966
	7.815	0.00816525	0.0561401
	7.82	0.00817142	0.0561826
	7.825	0.00817741	0.0562237
	7.83	0.00818366	0.0562667
	7.835	0.00819028	0.0563122
	7.84	0.00819677	0.0563568
	7.845	0.00820299	0.0563996
	7.85	0.0082094	0.0564437
	7.855	0.0082162	0.0564904
	7.86	0.00822307	0.0565376
	7.865	0.00823002	0.0565855
	7.87	0.00823758	0.0566374
	7.875	0.00824579	0.0566939
	7.88	0.00825407	0.0567508
	7.885	0.0082621	0.056806
	7.89	0.00827014	0.0568613
	7.895	0.00827812	0.0569162
	7.9	0.00828552	0.056967
	7.905	0.00829227	0.0570134
	7.91	0.00829891	0.0570591
	7.915	0.0083057	0.0571058
	7.92	0.00831231	0.0571512
	7.925	0.00831875	0.0571955
	7.93	0.0083255	0.0572419
	7.935	0.00833267	0.0572912
	7.94	0.00833981	0.0573403
	7.945	0.0083468	0.0573884
	7.95	0.00835412	0.0574387
	7.955	0.00836185	0.0574919
	7.96	0.00836952	0.0575446
	7.965	0.00837695	0.0575956
	7.97	0.00838449	0.0576475
	7.975	0.00839213	0.0577
	7.98	0.00839928	0.0577492
	7.985	0.00840576	0.0577937
	7.99	0.00841197	0.0578365
	7.995	0.00841807	0.0578784
	8	0.00842367	0.0579169
	8.005	0.00842877	0.0579519
	8.01	0.0084339	0.0579872
	8.015	0.00843924	0.0580239
	8.02	0.00844438	0.0580592
	8.025	0.0084493	0.0580931
	8.03	0.00845457	0.0581293
	8.035	0.00846039	0.0581693
	8.04	0.00846641	0.0582107
	8.045	0.00847261	0.0582533
	8.05	0.00847947	0.0583005
	8.055	0.00848706	0.0583527
	8.06	0.00849485	0.0584063
	8.065	0.00850257	0.0584594
	8.07	0.0085105	0.0585139
	8.075	0.00851854	0.0585692
	8.08	0.00852609	0.0586211
	8.085	0.00853299	0.0586685
	8.09	0.00853971	0.0587147
	8.095	0.00854644	0.058761
	8.1	0.00855281	0.0588048
	8.105	0.0085588	0.0588459
	8.11	0.00856488	0.0588877
	8.115	0.00857116	0.0589309
	8.12	0.00857718	0.0589723
	8.125	0.00858285	0.0590113
	8.13	0.00858863	0.059051
	8.135	0.00859465	0.0590924
	8.14	0.00860049	0.0591326
	8.145	0.00860607	0.059171
	8.15	0.00861185	0.0592107
	8.155	0.00861788	0.0592521
	8.16	0.00862364	0.0592918
	8.165	0.00862899	0.0593286
	8.17	0.00863439	0.0593657
	8.175	0.00864004	0.0594045
	8.18	0.00864561	0.0594428
	8.185	0.00865114	0.0594809
	8.19	0.00865717	0.0595223
	8.195	0.00866379	0.0595678
	8.2	0.00867047	0.0596137
	8.205	0.00867696	0.0596584
	8.21	0.00868363	0.0597042
	8.215	0.00869053	0.0597517
	8.22	0.00869722	0.0597977
	8.225	0.00870364	0.0598418
	8.23	0.00871028	0.0598875
	8.235	0.00871725	0.0599353
	8.24	0.00872404	0.0599821
	8.245	0.00873052	0.0600266
	8.25	0.00873708	0.0600717
	8.255	0.0087438	0.0601179
	8.26	0.00875022	0.0601621
	8.265	0.00875624	0.0602035
	8.27	0.00876234	0.0602454
	8.275	0.00876866	0.0602888
	8.28	0.00877478	0.0603309
	8.285	0.00878066	0.0603714
	8.29	0.00878683	0.0604138
	8.295	0.00879348	0.0604595
	8.3	0.00880022	0.0605058
	8.305	0.00880694	0.0605521
	8.31	0.00881407	0.060601
	8.315	0.00882157	0.0606526
	8.32	0.00882881	0.0607024
	8.325	0.0088355	0.0607484
	8.33	0.00884195	0.0607927
	8.335	0.00884819	0.0608356
	8.34	0.00885378	0.0608741
	8.345	0.00885872	0.060908
	8.35	0.0088636	0.0609416
	8.355	0.00886872	0.0609768
	8.36	0.00887379	0.0610117
	8.365	0.00887883	0.0610463
	8.37	0.00888436	0.0610844
	8.375	0.0088905	0.0611266
	8.38	0.00889671	0.0611693
	8.385	0.00890278	0.061211
	8.39	0.00890907	0.0612542
	8.395	0.00891563	0.0612993
	8.4	0.00892202	0.0613433
	8.405	0.00892821	0.0613858
	8.41	0.00893475	0.0614308
	8.415	0.00894187	0.0614797
	8.42	0.00894914	0.0615297
	8.425	0.00895642	0.0615798
	8.43	0.00896405	0.0616323
	8.435	0.00897198	0.0616868
	8.44	0.00897959	0.0617391
	8.445	0.00898664	0.0617876
	8.45	0.00899353	0.0618349
	8.455	0.00900038	0.061882
	8.46	0.00900679	0.0619261
	8.465	0.00901272	0.0619669
	8.47	0.00901872	0.0620081
	8.475	0.00902494	0.0620509
	8.48	0.00903097	0.0620923
	8.485	0.00903671	0.0621318
	8.49	0.00904262	0.0621724
	8.495	0.0090488	0.0622149
	8.5	0.00905478	0.062256
	8.505	0.00906041	0.0622947
	8.51	0.0090661	0.0623339
	8.515	0.0090719	0.0623738
	8.52	0.00907734	0.0624111
	8.525	0.00908228	0.0624451
	8.53	0.00908724	0.0624792
	8.535	0.00909243	0.0625149
	8.54	0.00909752	0.0625499
	8.545	0.0091025	0.0625842
	8.55	0.00910791	0.0626213
	8.555	0.00911387	0.0626623
	8.56	0.00911989	0.0627037
	8.565	0.00912577	0.0627442
	8.57	0.00913192	0.0627864
	8.575	0.00913836	0.0628307
	8.58	0.00914459	0.0628736
	8.585	0.00915048	0.062914
	8.59	0.00915649	0.0629553
	8.595	0.00916275	0.0629984
	8.6	0.00916887	0.0630405
	8.605	0.00917479	0.0630812
	8.61	0.00918104	0.0631241
	8.615	0.00918778	0.0631705
	8.62	0.00919456	0.0632171
	8.625	0.00920122	0.0632629
	8.63	0.0092081	0.0633102
	8.635	0.00921517	0.0633588
	8.64	0.00922183	0.0634046
	8.645	0.0092279	0.0634464
	8.65	0.00923384	0.0634872
	8.655	0.00923983	0.0635284
	8.66	0.00924551	0.0635674
	8.665	0.00925087	0.0636043
	8.67	0.00925641	0.0636424
	8.675	0.00926226	0.0636826
	8.68	0.0092679	0.0637214
	8.685	0.00927318	0.0637577
	8.69	0.00927855	0.0637946
	8.695	0.00928415	0.0638331
	8.7	0.0092896	0.0638706
	8.705	0.00929489	0.0639069
	8.71	0.00930054	0.0639458
	8.715	0.00930672	0.0639883
	8.72	0.00931295	0.0640311
	8.725	0.00931902	0.0640728
	8.73	0.00932527	0.0641158
	8.735	0.00933168	0.0641599
	8.74	0.00933769	0.0642012
	8.745	0.00934315	0.0642388
	8.75	0.00934859	0.0642762
	8.755	0.00935427	0.0643152
	8.76	0.00935988	0.0643538
	8.765	0.00936549	0.0643923
	8.77	0.00937163	0.0644346
	8.775	0.00937842	0.0644812
	8.78	0.00938524	0.0645281
	8.785	0.0093918	0.0645732
	8.79	0.00939838	0.0646185
	8.795	0.00940505	0.0646643
	8.8	0.00941137	0.0647078
	8.805	0.00941735	0.0647489
	8.81	0.0094236	0.0647919
	8.815	0.00943033	0.0648381
	8.82	0.00943709	0.0648846
	8.825	0.00944367	0.0649299
	8.83	0.00945038	0.064976
	8.835	0.00945715	0.0650225
	8.84	0.0094634	0.0650655
	8.845	0.009469	0.065104
	8.85	0.00947454	0.0651421
	8.855	0.00948035	0.0651821
	8.86	0.00948619	0.0652222
	8.865	0.0094921	0.0652628
	8.87	0.00949856	0.0653073
	8.875	0.00950557	0.0653555
	8.88	0.00951246	0.0654028
	8.885	0.00951886	0.0654469
	8.89	0.00952508	0.0654896
	8.895	0.00953117	0.0655315
	8.9	0.00953673	0.0655697
	8.905	0.00954181	0.0656046
	8.91	0.00954706	0.0656407
	8.915	0.00955279	0.0656801
	8.92	0.00955865	0.0657204
	8.925	0.00956454	0.0657609
	8.93	0.00957085	0.0658043
	8.935	0.00957757	0.0658505
	8.94	0.0095841	0.0658954
	8.945	0.0095902	0.0659373
	8.95	0.00959627	0.0659791
	8.955	0.00960246	0.0660216
	8.96	0.0096084	0.0660624
	8.965	0.00961413	0.0661018
	8.97	0.00962029	0.0661442
	8.975	0.00962714	0.0661913
	8.98	0.00963427	0.0662403
	8.985	0.0096415	0.0662901
	8.99	0.00964915	0.0663426
	8.995	0.00965712	0.0663975
	9	0.00966475	0.0664499
	9.005	0.00967176	0.0664981
	9.01	0.00967856	0.0665448
	9.015	0.00968527	0.066591
	9.02	0.0096915	0.0666338
	9.025	0.00969722	0.0666731
	9.03	0.00970296	0.0667126
	9.035	0.00970896	0.0667538
	9.04	0.00971482	0.0667942
	9.045	0.00972051	0.0668333
	9.05	0.00972649	0.0668744
	9.055	0.00973286	0.0669182
	9.06	0.00973904	0.0669607
	9.065	0.00974478	0.0670001
	9.07	0.00975039	0.0670387
	9.075	0.00975596	0.067077
	9.08	0.00976105	0.067112
	9.085	0.00976569	0.0671439
	9.09	0.0097705	0.067177
	9.095	0.00977576	0.0672131
	9.1	0.00978104	0.0672494
	9.105	0.00978618	0.0672848
	9.11	0.00979153	0.0673215
	9.115	0.00979708	0.0673597
	9.12	0.00980229	0.0673956
	9.125	0.00980708	0.0674285
	9.13	0.00981202	0.0674625
	9.135	0.0098174	0.0674994
	9.14	0.00982289	0.0675372
	9.145	0.00982846	0.0675755
	9.15	0.00983457	0.0676175
	9.155	0.00984121	0.0676632
	9.16	0.00984776	0.0677082
	9.165	0.0098539	0.0677504
	9.17	0.00985991	0.0677917
	9.175	0.00986585	0.0678326
	9.18	0.00987127	0.0678698
	9.185	0.00987617	0.0679035
	9.19	0.0098812	0.0679381
	9.195	0.00988667	0.0679757
	9.2	0.0098923	0.0680144
	9.205	0.00989798	0.0680535
	9.21	0.00990411	0.0680956
	9.215	0.00991062	0.0681404
	9.22	0.00991686	0.0681833
	9.225	0.00992253	0.0682223
	9.23	0.00992801	0.0682599
	9.235	0.00993346	0.0682974
	9.24	0.00993852	0.0683322
	9.245	0.00994324	0.0683647
	9.25	0.00994824	0.068399
	9.255	0.00995373	0.0684368
	9.26	0.00995927	0.0684749
	9.265	0.00996469	0.0685122
	9.27	0.0099704	0.0685514
	9.275	0.00997644	0.0685929
	9.28	0.00998232	0.0686333
	9.285	0.00998789	0.0686717
	9.29	0.00999359	0.0687109
	9.295	0.00999951	0.0687516
	9.3	0.0100051	0.0687903
	9.305	0.0100103	0.0688258
	9.31	0.0100155	0.0688611
	9.315	0.0100207	0.0688972
	9.32	0.0100256	0.0689312
	9.325	0.0100302	0.0689626
	9.33	0.0100349	0.0689951
	9.335	0.01004	0.06903
	9.34	0.010045	0.0690646
	9.345	0.0100499	0.0690981
	9.35	0.0100551	0.0691337
	9.355	0.0100607	0.0691719
	9.36	0.0100661	0.0692094
	9.365	0.0100713	0.0692452
	9.37	0.0100768	0.0692828
	9.375	0.0100827	0.0693236
	9.38	0.0100887	0.0693647
	9.385	0.0100946	0.0694053
	9.39	0.0101008	0.0694479
	9.395	0.0101073	0.0694927
	9.4	0.0101136	0.0695358
	9.405	0.0101195	0.0695763
	9.41	0.0101255	0.0696177
	9.415	0.0101319	0.0696616
	9.42	0.0101383	0.0697056
	9.425	0.0101446	0.0697492
	9.43	0.0101513	0.0697951
	9.435	0.0101583	0.0698435
	9.44	0.0101651	0.0698901
	9.445	0.0101714	0.0699331
	9.45	0.0101775	0.0699751
	9.455	0.0101836	0.0700172
	9.46	0.0101894	0.0700569
	9.465	0.0101948	0.070094
	9.47	0.0102003	0.0701322
	9.475	0.0102062	0.0701724
	9.48	0.0102118	0.0702112
	9.485	0.0102171	0.0702474
	9.49	0.0102224	0.070284
	9.495	0.0102279	0.0703219
	9.5	0.0102332	0.0703582
	9.505	0.0102381	0.0703921
	9.51	0.0102432	0.0704269
	9.515	0.0102485	0.0704633
	9.52	0.0102535	0.0704978
	9.525	0.0102581	0.0705292
	9.53	0.0102626	0.0705607
	9.535	0.0102674	0.0705934
	9.54	0.010272	0.0706248
	9.545	0.0102763	0.0706548
	9.55	0.0102811	0.0706873
	9.555	0.0102864	0.0707239
	9.56	0.0102919	0.0707618
	9.565	0.0102975	0.0708001
	9.57	0.0103036	0.070842
	9.575	0.0103103	0.0708881
	9.58	0.0103171	0.0709353
	9.585	0.010324	0.0709823
	9.59	0.0103312	0.0710319
	9.595	0.0103388	0.0710841
	9.6	0.0103462	0.071135
	9.605	0.0103531	0.0711828
	9.61	0.01036	0.07123
	9.615	0.0103669	0.0712774
	9.62	0.0103734	0.0713219
	9.625	0.0103793	0.0713628
	9.63	0.0103852	0.0714034
	9.635	0.0103912	0.0714449
	9.64	0.0103969	0.0714841
	9.645	0.0104022	0.0715201
	9.65	0.0104075	0.0715563
	9.655	0.0104129	0.0715938
	9.66	0.0104181	0.0716297
	9.665	0.0104231	0.0716637
	9.67	0.0104282	0.0716992
	9.675	0.0104338	0.0717373
	9.68	0.0104392	0.0717749
	9.685	0.0104445	0.071811
	9.69	0.0104499	0.0718482
	9.695	0.0104556	0.0718871
	9.7	0.010461	0.0719246
	9.705	0.0104661	0.0719598
	9.71	0.0104714	0.0719962
	9.715	0.0104771	0.072035
	9.72	0.0104827	0.0720738
	9.725	0.0104883	0.0721119
	9.73	0.0104941	0.0721523
	9.735	0.0105004	0.0721953
	9.74	0.0105065	0.0722371
	9.745	0.0105122	0.0722764
	9.75	0.010518	0.0723165
	9.755	0.0105242	0.0723589
	9.76	0.0105303	0.0724012
	9.765	0.0105364	0.0724429
	9.77	0.0105428	0.0724869
	9.775	0.0105496	0.0725336
	9.78	0.0105562	0.0725791
	9.785	0.0105624	0.0726215
	9.79	0.0105685	0.0726638
	9.795	0.0105748	0.0727071
	9.8	0.0105809	0.072749
	9.805	0.0105869	0.0727899
	9.81	0.0105932	0.0728337
	9.815	0.0106002	0.0728817
	9.82	0.0106073	0.0729306
	9.825	0.0106143	0.0729785
	9.83	0.0106214	0.0730276
	9.835	0.0106287	0.0730778
	9.84	0.0106357	0.0731259
	9.845	0.0106423	0.0731709
	9.85	0.0106488	0.073216
	9.855	0.0106556	0.0732624
	9.86	0.0106621	0.0733071
	9.865	0.0106682	0.0733491
	9.87	0.0106744	0.0733915
	9.875	0.0106807	0.0734352
	9.88	0.0106869	0.0734774
	9.885	0.0106927	0.0735175
	9.89	0.0106987	0.0735591
	9.895	0.0107052	0.0736032
	9.9	0.0107115	0.0736465
	9.905	0.0107174	0.0736874
	9.91	0.0107234	0.0737284
	9.915	0.0107294	0.0737698
	9.92	0.010735	0.0738085
	9.925	0.0107402	0.0738442
	9.93	0.0107455	0.0738808
	9.935	0.0107513	0.0739202
	9.94	0.0107571	0.0739606
	9.945	0.0107632	0.074002
	9.95	0.0107698	0.0740477
	9.955	0.0107772	0.0740986
	9.96	0.0107848	0.0741506
	9.965	0.0107922	0.0742017
	9.97	0.0107997	0.0742534
	9.975	0.0108073	0.0743058
	9.98	0.0108145	0.0743552
	9.985	0.0108212	0.0744008
	9.99	0.0108277	0.0744458
[truncated: 47,344 more rows]

## Sheet: Figure 3c
	Time (s)	Strain (με)
	0	0
	0.005	-8.12705
	0.01	-2.87947
	0.015	20.4043
	0.02	7.53228
	0.025	-9.47021
	0.03	-0.763763
	0.035	20.209
	0.04	4.3236
	0.045	-2.2869
	0.05	4.30824
	0.055	21.8023
	0.06	13.5436
	0.065	-8.46064
	0.07	3.07919
	0.075	16.9871
	0.08	8.51551
	0.085	-0.248001
	0.09	4.29507
	0.095	15.4091
	0.1	-0.68914
	0.105	-2.58099
	0.11	-4.0734
	0.115	16.197
	0.12	18.5871
	0.125	-0.355545
	0.13	-5.76772
	0.135	7.00116
	0.14	6.51173
	0.145	2.34177
	0.15	0.998596
	0.155	13.3395
	0.16	8.07218
	0.165	-2.31104
	0.17	-2.47345
	0.175	8.39919
	0.18	8.03267
	0.185	6.42394
	0.19	2.4954
	0.195	7.87685
	0.2	6.04206
	0.205	1.86551
	0.21	3.87368
	0.215	9.35609
	0.22	11.7571
	0.225	0.454308
	0.23	-0.801071
	0.235	2.88606
	0.24	1.24441
	0.245	6.83216
	0.25	14.6476
	0.255	8.85131
	0.26	10.0803
	0.265	6.6917
	0.27	-0.131683
	0.275	3.5335
	0.28	6.59074
	0.285	2.60294
	0.29	8.13363
	0.295	2.71706
	0.3	3.09675
	0.305	2.48881
	0.31	3.09016
	0.315	7.21843
	0.32	6.56441
	0.325	5.39243
	0.33	2.47784
	0.335	4.33238
	0.34	-0.0965652
	0.345	1.8699
	0.35	9.18929
	0.355	8.8118
	0.36	6.70926
	0.365	1.02055
	0.37	7.25574
	0.375	3.83418
	0.38	6.89362
	0.385	5.72164
	0.39	13.5875
	0.395	13.1771
	0.4	9.97281
	0.405	-1.5363
	0.41	7.45546
	0.415	6.4832
	0.42	7.14162
	0.425	8.77229
	0.43	15.0975
	0.435	3.92635
	0.44	4.74498
	0.445	7.71663
	0.45	7.08017
	0.455	5.6953
	0.46	5.84454
	0.465	8.28287
	0.47	4.95568
	0.475	1.75797
	0.48	-0.950314
	0.485	7.50594
	0.49	11.2721
	0.495	6.25056
	0.5	4.34554
	0.505	10.0035
	0.51	5.45168
	0.515	2.88386
	0.52	7.55642
	0.525	10.2581
	0.53	13.5853
	0.535	7.54984
	0.54	2.70829
	0.545	10.2428
	0.55	9.09272
	0.555	4.37408
	0.56	10.8683
	0.565	11.3313
	0.57	3.53789
	0.575	-2.76315
	0.58	3.69152
	0.585	14.0177
	0.59	11.0065
	0.595	2.76754
	0.6	12.3914
	0.605	12.24
	0.61	0.34457
	0.615	-0.45211
	0.62	8.3948
	0.625	12.9686
	0.63	7.99756
	0.635	-3.17137
	0.64	6.95507
	0.645	14.4917
	0.65	7.3589
	0.655	0.827412
	0.66	13.469
	0.665	13.8706
	0.67	6.57758
	0.675	-4.30824
	0.68	6.02231
	0.685	15.6242
	0.69	10.7936
	0.695	-3.76833
	0.7	6.83875
	0.705	12.8128
	0.71	2.01695
	0.715	-4.47064
	0.72	4.17655
	0.725	18.3588
	0.73	15.813
	0.735	-5.63823
	0.74	1.60215
	0.745	16.3485
	0.75	7.26672
	0.755	-4.27092
	0.76	7.83735
	0.765	16.7567
	0.77	4.72304
	0.775	-13.1771
	0.78	6.14083
	0.785	16.366
	0.79	5.84234
	0.795	-8.67573
	0.8	5.08517
	0.805	16.0917
	0.81	1.52753
	0.815	-8.55721
	0.82	2.01475
	0.825	14.6805
	0.83	6.17155
	0.835	-10.6049
	0.84	2.64903
	0.845	16.5219
	0.85	11.4433
	0.855	-3.97903
	0.86	2.20789
	0.865	13.4734
	0.87	9.8082
	0.875	-8.49796
	0.88	0.410412
	0.885	16.3243
	0.89	10.1089
	0.895	0.443333
	0.9	7.09553
	0.905	14.2064
	0.91	2.23642
	0.915	-3.25038
	0.92	0.744011
	0.925	16.0017
	0.93	10.4052
	0.935	1.06005
	0.94	0.700115
	0.945	10.7892
	0.95	6.64781
	0.955	1.34975
	0.96	7.25355
	0.965	15.453
	0.97	11.395
	0.975	2.26715
	0.98	8.26093
	0.985	10.3722
	0.99	9.35829
	0.995	5.68213
	1	3.93513
	1.005	9.53167
	1.01	0.0416985
	1.015	1.48582
	1.02	-3.81223
	1.025	8.88861
	1.03	7.50375
	1.035	6.63244
	1.04	5.29147
	1.045	7.76492
	1.05	-2.03231
	1.055	2.03231
	1.06	12.3672
	1.065	11.0197
	1.07	5.1554
	1.075	1.72505
	1.08	2.93215
	1.085	7.84173
	1.09	1.11272
	1.095	5.91477
	1.1	11.3906
	1.105	6.61708
	1.11	7.03188
	1.115	3.79906
	1.12	3.6169
	1.125	6.1935
	1.13	5.08736
	1.135	4.99079
	1.14	4.84814
	1.145	1.37609
	1.15	-1.36512
	1.155	-0.190941
	1.16	3.13187
	1.165	9.40218
	1.17	-2.85533
	1.175	3.55545
	1.18	14.3205
	1.185	4.27312
	1.19	1.60873
	1.195	6.40419
	1.2	11.5333
	1.205	6.49637
	1.21	0.454308
	1.215	3.16917
	1.22	5.01493
	1.225	5.44071
	1.23	1.04908
	1.235	7.61129
	1.24	7.47522
	1.245	1.23782
	1.25	-1.83039
	1.255	4.15022
	1.26	5.5702
	1.265	3.1187
	1.27	5.63385
	1.275	7.05602
	1.28	6.53807
	1.285	-1.77114
	1.29	-3.31842
	1.295	7.2755
	1.3	2.17058
	1.305	1.46607
	1.31	7.65518
	1.315	7.11748
	1.32	3.91538
	1.325	2.38786
	1.33	4.97982
	1.335	10.1177
	1.34	3.48521
	1.345	-3.54228
	1.35	-4.13705
	1.355	7.315
	1.36	-0.572823
	1.365	-0.588184
	1.37	14.6871
	1.375	8.79644
	1.38	2.60952
	1.385	-3.84954
	1.39	4.88984
	1.395	13.5261
	1.4	8.7306
	1.405	-0.750595
	1.41	9.09711
	1.415	9.24636
	1.42	-2.52173
	1.425	-6.14741
	1.43	6.02012
	1.435	15.5847
	1.44	12.7491
	1.445	-5.44729
	1.45	2.30226
	1.455	12.2268
	1.46	4.91178
	1.465	-0.801071
	1.47	11.2831
	1.475	19.7964
	1.48	6.0289
	1.485	-7.43571
	1.49	-1.57142
	1.495	17.3317
	1.5	6.59733
	1.505	-1.60215
	1.51	9.23977
	1.515	17.2681
	1.52	-1.31903
	1.525	-7.4379
	1.53	2.96726
	1.535	17.8321
	1.54	14.5247
	1.545	-1.70091
	1.55	8.8535
	1.555	17.3032
	1.56	7.67933
	1.565	-5.66896
	1.57	9.21124
	1.575	18.3062
	1.58	11.4916
	1.585	-5.84893
	1.59	6.25715
	1.595	11.9985
	1.6	4.84375
	1.605	-3.94172
	1.61	-0.368713
	1.615	19.0568
	1.62	3.46327
	1.625	-5.25635
	1.63	-4.3214
	1.635	14.5927
	1.64	10.1725
	1.645	-4.41797
	1.65	3.44352
	1.655	13.6555
	1.66	4.75157
	1.665	-3.61909
	1.67	6.78388
	1.675	18.5739
	1.68	11.2699
	1.685	-7.76272
	1.69	-2.73023
	1.695	14.6893
	1.7	5.85771
	1.705	0.155827
	1.71	10.8507
	1.715	14.529
	1.72	7.65738
	1.725	-4.07998
	1.73	-2.19252
	1.735	9.97061
	1.74	9.92891
	1.745	-0.985428
	1.75	6.84314
	1.755	10.0299
	1.76	8.03048
	1.765	-2.29787
	1.77	0.5816
	1.775	8.29385
	1.78	11.7966
	1.785	-1.01396
	1.79	5.75017
	1.795	6.80144
	1.8	5.91038
	1.805	-0.197525
	1.81	14.4391
	1.815	10.3064
	1.82	8.20825
	1.825	2.43394
	1.83	1.45729
	1.835	4.95129
	1.84	2.50198
	1.845	1.55167
	1.85	8.55502
	1.855	5.86649
	1.86	3.31842
	1.865	-3.81442
	1.87	3.07041
	1.875	4.04706
	1.88	-5.4846
	1.885	3.69591
	1.89	7.51033
	1.895	5.2805
	1.9	4.0734
	1.905	4.70329
	1.91	12.0139
	1.915	7.6486
	1.92	9.76211
	1.925	2.96946
	1.93	9.83015
	1.935	4.9886
	1.94	3.64982
	1.945	2.2869
	1.95	14.3425
	1.955	7.09333
	1.96	1.52314
	1.965	2.00158
	1.97	-0.643051
	1.975	5.55045
	1.98	2.89703
	1.985	4.14363
	1.99	12.2509
	1.995	1.68335
	2	-1.12809
	2.005	13.864
	2.01	17.0815
	2.015	5.51094
	2.02	-3.54667
	2.025	6.93093
	2.03	3.50497
	2.035	2.56124
	2.04	1.57142
	2.045	10.392
	2.05	13.6095
	2.055	9.28366
	2.06	1.32342
	2.065	11.9568
	2.07	3.20429
	2.075	2.06084
	2.08	10.9165
	2.085	9.98598
	2.09	4.00097
	2.095	1.86112
	2.1	1.90063
	2.105	10.7958
	2.11	6.70267
	2.115	5.41437
	2.12	4.17655
	2.125	15.0755
	2.13	12.4902
	2.135	5.58337
	2.14	8.05243
	2.145	12.9006
	2.15	8.41236
	2.155	1.31025
	2.16	14.7595
	2.165	12.534
	2.17	1.578
	2.175	3.99659
	2.18	13.8597
	2.185	17.9769
	2.19	11.294
	2.195	1.40681
	2.2	5.29805
	2.205	17.1781
	2.21	10.6181
	2.215	5.90819
	2.22	14.7924
	2.225	16.8379
	2.23	5.12028
	2.235	2.96507
	2.24	6.0267
	2.245	17.8387
	2.25	14.9702
	2.255	4.66817
	2.26	11.3686
	2.265	20.2682
	2.27	0.904224
	2.275	-0.546486
	2.28	8.4782
	2.285	19.691
	2.29	11.8098
	2.295	-2.09376
	2.3	9.17612
	2.305	20.0312
	2.31	6.3186
	2.315	-1.04688
	2.32	12.7996
	2.325	27.1114
	2.33	7.60251
	2.335	-0.109734
	2.34	8.49357
	2.345	22.0723
	2.35	19.0392
	2.355	0.564045
	2.36	15.802
	2.365	24.098
	2.37	13.2232
	2.375	-2.71487
	2.38	7.57178
	2.385	21.122
	2.39	15.295
	2.395	-1.18076
	2.4	9.38901
	2.405	24.774
	2.41	8.73279
	2.415	2.61172
	2.42	11.0394
	2.425	22.6495
	2.43	16.6645
	2.435	1.64384
	2.44	5.09834
	2.445	20.637
	2.45	19.7108
	2.455	4.83716
	2.46	12.7316
	2.465	25.6409
	2.47	14.7749
	2.475	4.20947
	2.48	4.66817
	2.485	22.8185
	2.49	19.3618
	2.495	5.80503
	2.5	8.51551
	2.505	22.2852
	2.51	17.4985
	2.515	5.82918
	2.52	8.90837
	2.525	21.967
	2.53	15.8393
	2.535	13.4229
	2.54	6.22861
	2.545	23.7952
	2.55	25.1515
	2.555	16.9827
	2.56	18.1547
	2.565	19.7788
	2.57	21.8221
	2.575	11.5903
	2.58	3.07041
	2.585	19.95
	2.59	23.4418
	2.595	14.619
	2.6	13.4185
	2.605	21.0649
	2.61	13.6292
	2.615	16.1773
	2.62	17.4502
	2.625	26.1545
	2.63	24.5019
	2.635	17.9813
	2.64	14.2042
	2.645	21.5938
	2.65	14.9197
	2.655	17.7092
	2.66	16.693
	2.665	22.3181
	2.67	17.121
	2.675	14.0396
	2.68	16.9476
	2.685	26.4047
	2.69	14.5181
	2.695	16.6096
	2.7	16.5965
	2.705	24.3153
	2.71	19.7196
	2.715	14.6629
	2.72	14.9812
	2.725	20.6984
	2.73	11.6869
	2.735	16.3024
	2.74	25.5882
	2.745	22.7768
	2.75	17.527
	2.755	20.2485
	2.76	27.4208
	2.765	22.8646
	2.77	16.8796
	2.775	22.1754
	2.78	12.3804
	2.785	19.1204
	2.79	20.5426
	2.795	19.9654
	2.8	19.4935
	2.805	19.0787
	2.81	13.6314
	2.815	21.1549
	2.82	17.312
	2.825	18.9404
	2.83	25.7024
	2.835	26.1435
	2.84	18.0691
	2.845	19.3443
	2.85	18.0033
	2.855	22.9699
	2.86	21.8111
	2.865	16.0017
	2.87	22.7351
	2.875	25.6826
	2.88	9.24855
	2.885	14.9351
	2.89	26.5034
	2.895	27.7456
	2.9	21.8023
	2.905	19.5988
	2.91	17.9396
	2.915	26.8831
	2.92	21.1417
	2.925	14.9021
	2.93	26.848
	2.935	27.175
	2.94	18.1701
	2.945	17.2198
	2.95	30.2235
	2.955	28.8233
	2.96	13.537
	2.965	16.6404
	2.97	28.9527
	2.975	30.7656
	2.98	12.5494
	2.985	17.2264
	2.99	28.3272
	2.995	30.7392
	3	19.3618
	3.005	16.8203
	3.01	29.3039
	3.015	31.0685
	3.02	16.3529
	3.025	16.3902
	3.03	34.6305
	3.035	32.8528
	3.04	18.0406
	3.045	17.7641
	3.05	30.8161
	3.055	35.7037
	3.06	23.6042
	3.065	16.5482
	3.07	28.6806
	3.075	35.9978
	3.08	12.0336
	3.085	12.5977
	3.09	30.2213
	3.095	37.0886
	3.1	29.3544
	3.105	20.1848
	3.11	25.4566
	3.115	38.9321
	3.12	17.7202
	3.125	16.5921
	3.13	30.4232
	3.135	40.1173
	3.14	30.9829
	3.145	16.197
	3.15	21.844
	3.155	37.3058
	3.16	29.4553
	3.165	16.3529
	3.17	31.4284
	3.175	40.7033
	3.18	28.4721
	3.185	22.3818
	3.19	23.0599
	3.195	40.6616
	3.2	41.1532
	3.205	22.1733
	3.21	27.6447
	3.215	40.5804
	3.22	33.8865
	3.225	21.517
	3.23	27.3747
	3.235	44.1095
	3.24	39.3008
	3.245	25.7177
	3.25	24.4887
	3.255	42.3427
	3.26	40.0185
	3.265	28.1253
	3.27	31.3516
	3.275	40.1502
	3.28	40.3016
	3.285	26.8546
	3.29	29.6814
	3.295	35.6642
	3.3	42.6807
	3.305	29.4158
	3.31	32.8571
	3.315	40.9754
	3.32	38.0806
	3.325	33.4124
	3.33	31.773
	3.335	40.0273
	3.34	44.3289
	3.345	32.0012
	3.35	32.5587
	3.355	40.1041
	3.36	39.3974
	3.365	30.7349
	3.37	40.8372
	3.375	42.7861
	3.38	45.7599
	3.385	32.0385
	3.39	31.1233
	3.395	42.7641
	3.4	46.2252
	3.405	37.6197
	3.41	36.9459
	3.415	43.0253
	3.42	49.7104
	3.425	38.142
	3.43	42.1298
	3.435	43.7737
	3.44	49.9847
	3.445	38.7544
	3.45	47.4125
	3.455	46.8419
	3.46	35.1967
	3.465	36.7023
	3.47	48.3694
	3.475	48.3475
	3.48	41.4407
	3.485	41.2958
	3.49	45.457
	3.495	46.2998
	3.5	48.15
	3.505	45.8982
	3.51	55.105
	3.515	49.8399
	3.52	43.822
	3.525	44.3882
	3.53	51.2226
	3.535	51.3959
	3.54	64.1648
	3.545	49.6533
	3.55	56.4811
	3.555	52.9937
	3.56	48.1565
	3.565	47.1294
	3.57	55.2455
	3.575	53.7158
	3.58	58.114
	3.585	55.6427
	3.59	49.2802
	3.595	51.5167
	3.6	56.2112
	3.605	55.0063
	3.61	54.4378
	3.615	54.5278
	3.62	56.7159
	3.625	56.2112
	3.63	53.4875
	3.635	52.4406
	3.64	64.5138
	3.645	63.1179
	3.65	55.3245
	3.655	52.3002
	3.66	58.4629
	3.665	59.8149
	3.67	58.193
	3.675	57.4248
	3.68	77.6185
	3.685	69.7197
	3.69	49.2012
	3.695	59.0775
	3.7	69.0547
	3.705	66.6185
	3.71	61.0066
	3.715	57.3151
	3.72	74.5349
	3.725	71.6313
	3.73	52.377
	3.735	52.9147
	3.74	75.5291
	3.745	76.6155
	3.75	62.0513
	3.755	58.4761
	3.76	71.9824
	3.765	73.7755
	3.77	62.0535
	3.775	60.1419
	3.78	74.4734
	3.785	76.6462
	3.79	61.2283
	3.795	57.9538
	3.8	71.6949
	3.805	77.241
	3.81	73.0688
	3.815	66.7151
	3.82	70.7841
	3.825	81.7753
	3.83	67.2923
	3.835	61.1164
	3.84	72.4455
	3.845	81.8982
	3.85	77.2476
	3.855	65.7187
	3.86	67.5864
	3.865	83.0153
	3.87	78.5951
	3.875	66.759
	3.88	75.5642
	3.885	85.2232
	3.89	79.3303
	3.895	66.0325
	3.9	68.0122
	3.905	84.365
	3.91	88.3331
	3.915	68.901
	3.92	70.0664
	3.925	83.3028
	3.93	77.579
	3.935	65.181
	3.94	72.3599
	3.945	86.6278
	3.95	88.8335
	3.955	74.0959
	3.96	70.5646
	3.965	88.456
	3.97	87.1699
	3.975	75.3689
	3.98	82.0518
	3.985	91.2389
	3.99	90.688
	3.995	77.6887
	4	74.2737
	4.005	87.9205
	4.01	93.3502
	4.015	84.7623
	4.02	87.3257
	4.025	91.1138
	4.03	88.5964
	4.035	83.7878
	4.04	84.3672
	4.045	96.7828
	4.05	98.0557
	4.055	85.8706
	4.06	71.2384
	4.065	93.4358
	4.07	91.5001
	4.075	84.1236
	4.08	92.3494
	4.085	97.1734
	4.09	94.0876
	4.095	88.8291
	4.1	85.0783
	4.105	98.8173
	4.11	94.847
	4.115	91.792
	4.12	97.5048
	4.125	99.2452
	4.13	93.2163
	4.135	91.2235
	4.14	93.1505
	4.145	98.3147
	4.15	100.226
	4.155	95.9861
	4.16	100.799
	4.165	100.856
	4.17	107.787
	4.175	99.987
	4.18	102.289
	4.185	108.158
	4.19	102.436
	4.195	101.475
	4.2	99.1706
	4.205	105.281
	4.21	102.011
	4.215	99.4998
	4.22	104.012
	4.225	105.785
	4.23	100.988
	4.235	101.833
	4.24	98.6263
	4.245	103.33
	4.25	105.527
	4.255	102.173
	4.26	105.75
	4.265	105.744
	4.27	105.27
	4.275	104.387
	4.28	103.63
	4.285	105.884
	4.29	111.369
	4.295	107.614
	4.3	91.4013
	4.305	106.018
	4.31	110.825
	4.315	113.875
	4.32	107.737
	4.325	112.624
	4.33	115.708
	4.335	112.045
	4.34	97.4456
	4.345	107.05
	4.35	124.353
	4.355	114.681
	4.36	107.1
	4.365	111.13
	4.37	118.684
	4.375	111.836
	4.38	107.458
	4.385	110.923
	4.39	123.769
	4.395	120.185
	4.4	107.526
	4.405	108.557
	4.41	120.716
	4.415	122.342
	4.42	111.108
	4.425	114.391
	4.43	125.749
	4.435	116.862
	4.44	105.941
	4.445	109.086
	4.45	121.052
	4.455	124.908
	4.46	122.821
	4.465	114.834
	4.47	113.234
	4.475	124.322
	4.48	125.828
	4.485	117.134
	4.49	121.173
	4.495	132.155
	4.5	119.011
	4.505	112.525
	4.51	110.754
	4.515	129.963
	4.52	128.729
	4.525	117.398
	4.53	118.605
	4.535	133.318
	4.54	120.723
	4.545	116.919
	4.55	117.676
	4.555	133.557
	4.56	138.825
	4.565	123.578
	4.57	117.799
	4.575	134.168
	4.58	128.543
	4.585	119.882
	4.59	129.418
	4.595	139.011
	4.6	135.458
	4.605	122.077
	4.61	115.469
	4.615	132.627
	4.62	141.689
	4.625	129.866
	4.63	134.918
	4.635	129.526
	4.64	129.866
	4.645	121.662
	4.65	125.845
	4.655	134.519
	4.66	140.019
	4.665	129.221
	4.67	135.449
	4.675	133.979
	4.68	128.126
	4.685	128.42
	4.69	139.279
	4.695	137.567
	4.7	134.413
	4.705	127.948
	4.71	134.666
	4.715	133.386
	4.72	125.595
	4.725	132.151
	4.73	147.536
	4.735	144.685
	4.74	124.239
	4.745	130.369
	4.75	141.033
	4.755	140.003
	4.76	137.065
	4.765	133.586
	4.77	145.574
	4.775	143.842
	4.78	130.2
	4.785	134.418
	4.79	150.376
	4.795	145.703
	4.8	141.472
	4.805	137.319
	4.81	144.202
	4.815	141.401
	4.82	134.74
	4.825	141.724
	4.83	149.105
	4.835	145.016
	4.84	138.375
	4.845	134.727
	4.85	148.644
	4.855	150.373
	4.86	148.15
	4.865	143.017
	4.87	145.67
	4.875	142.67
	4.88	141.272
	4.885	141.873
	4.89	147.527
	4.895	147.351
	4.9	155.81
	4.905	145.639
	4.91	142.762
	4.915	146.142
	4.92	146.961
	4.925	149.787
	4.93	153.288
	4.935	148.675
	4.94	153.731
	4.945	150.152
	4.95	143.072
	4.955	142.001
	4.96	156.688
	4.965	157.759
	4.97	163.057
	4.975	151.102
	4.98	152.623
	4.985	152.186
	4.99	150.428
	4.995	152.702
	5	161.632
	5.005	155.344
	5.01	149.48
	5.015	146.836
	5.02	149.155
	5.025	156.396
	5.03	161.174
	5.035	156.411
	5.04	163.256
	5.045	157.875
	5.05	151.567
	5.055	151.842
	5.06	156.574
	5.065	159.567
	5.07	165.587
	5.075	154.864
	5.08	157.177
	5.085	162.01
	5.09	161.889
	5.095	153.031
	5.1	150.924
	5.105	167.679
	5.11	161.297
	5.115	153.527
	5.12	152.423
	5.125	164.725
	5.13	167.341
	5.135	157.269
	5.14	159.912
	5.145	169.799
	5.15	161.154
	5.155	153.659
	5.16	153.321
	5.165	165.897
	5.17	174.12
	5.175	163.322
	5.18	155.033
	5.185	166.182
	5.19	163.724
	5.195	159.225
	5.2	163.234
	5.205	173.475
	5.21	174.048
	5.215	157.868
	5.22	154.42
	5.225	165.769
	5.23	172.457
	5.235	166.84
	5.24	171.403
	5.245	175.084
	5.25	168.805
	5.255	164.709
	5.26	164.088
	5.265	172.035
	5.27	178.613
	5.275	167.835
	5.28	158.389
	5.285	165.859
	5.29	164.161
	5.295	165.919
	5.3	170.468
	5.305	175.308
	5.31	175.242
	5.315	173.64
	5.32	170.528
	5.325	176.398
	5.33	165.093
	5.335	177.035
	5.34	180.672
	5.345	177.996
	5.35	169.755
	5.355	167.789
	5.36	178.668
	5.365	178.334
	5.37	172.597
	5.375	174.691
	5.38	183.768
	5.385	181.479
	5.39	168.662
	5.395	167.176
	5.4	184.42
	5.405	186.918
	5.41	175.255
	5.415	174.142
	5.42	181.132
	5.425	179.091
	5.43	173.725
	5.435	180.406
	5.44	187.978
	5.445	187.243
	5.45	176.453
	5.455	174.93
	5.46	180.876
	5.465	182.765
	5.47	189.747
	5.475	180.898
	5.48	188.845
	5.485	186.501
	5.49	175.894
	5.495	176.164
	5.5	182.157
	5.505	187.989
	5.51	185.096
	5.515	182.056
	5.52	181.036
	5.525	182.065
	5.53	180.535
	5.535	179.8
	5.54	193.127
	5.545	187.194
	5.55	189.545
	5.555	182.838
	5.56	178.966
	5.565	182.16
	5.57	190.346
	5.575	187.177
	5.58	190.486
	5.585	188.59
	5.59	183.887
	5.595	188.853
	5.6	179.811
	5.605	186.608
	5.61	194.099
	5.615	190.142
	5.62	183.863
	5.625	186.562
	5.63	184.295
	5.635	188.265
	5.64	190.682
	5.645	191.715
	5.65	192.306
	5.655	187.179
	5.66	181.883
	5.665	183.062
	5.67	183.393
	5.675	194.296
	5.68	197.31
	5.685	191.182
	5.69	184.264
	5.695	189.385
	5.7	190.565
	5.705	188.208
	5.71	191.222
	5.715	197.101
	5.72	200.683
	5.725	188.439
	5.73	178.439
	5.735	192.883
	5.74	203.301
	5.745	192.466
	5.75	191.698
	5.755	198.706
	5.76	199.961
	5.765	189.437
	5.77	186.114
	5.775	196.535
	5.78	209.692
	5.785	194.575
	5.79	185.594
	5.795	192.325
	5.8	200.652
	5.805	191.623
	5.81	194.215
	5.815	203.975
	5.82	224.114
	5.825	194.081
	5.83	183.397
	5.835	198.155
	5.84	203.865
	5.845	201.973
	5.85	194.891
	5.855	201.225
	5.86	199.173
	5.865	196.814
	5.87	187.271
	5.875	200.85
	5.88	204.897
	5.885	202.432
	5.89	195.176
	5.895	201.284
	5.9	201.693
	5.905	195.819
	5.91	205.154
	5.915	206.495
	5.92	193.3
	5.925	202.415
	5.93	200.707
	5.935	203.159
	5.94	193.039
	5.945	202.364
	5.95	207.394
	5.955	208.692
	5.96	197.086
	5.965	203.207
	5.97	206.286
	5.975	208.092
	5.98	204.214
	5.985	205.125
	5.99	210.425
	5.995	207.952
	6	192.244
	6.005	202.063
	6.01	210.39
	6.015	207.511
	6.02	201.168
	6.025	198.616
	6.03	209.609
	6.035	209.049
	6.04	200.72
	6.045	203.055
	6.05	209.784
	6.055	213.652
	6.06	205.647
	6.065	199.638
	6.07	205.873
	6.075	212.51
	6.08	206.585
	6.085	204.932
	6.09	211.858
	6.095	210.869
	6.1	203.657
	6.105	205.588
	6.11	209.407
	6.115	214.633
	6.12	214.993
	6.125	204.39
	6.13	210.805
	6.135	213.682
	6.14	208.891
	6.145	211.538
	6.15	216.434
	6.155	225.036
	6.16	213.109
	6.165	208.626
	6.17	207.629
	6.175	215.513
	6.18	217.372
	6.185	214.775
	6.19	219.891
	6.195	212.945
	6.2	212.574
	6.205	211.042
	6.21	211.163
	6.215	219.369
	6.22	224.777
	6.225	214.854
	6.23	215.756
	6.235	218.405
	6.24	216.345
	6.245	218.03
	6.25	221.759
	6.255	223.752
	6.26	227.603
	6.265	221.869
	6.27	212.398
	6.275	219.384
	6.28	218.322
	6.285	210.776
	6.29	225.402
	6.295	226.993
	6.3	224.825
	6.305	224.447
	6.31	216.057
	6.315	223.372
	6.32	221.089
	6.325	224.322
	6.33	228.582
	6.335	219.628
	6.34	212.236
	6.345	219.891
	6.35	229.576
	6.355	227.592
	6.36	220.005
	6.365	221.219
	6.37	229.05
	6.375	224.134
	6.38	215.216
	6.385	224.151
	6.39	236.595
	6.395	223.649
	6.4	213.965
	6.405	226.249
	6.41	234.497
	6.415	229.245
	6.42	222.189
	6.425	231.304
	6.43	239.295
	6.435	224.237
	6.44	214.666
	6.445	229.961
	6.45	237.344
	6.455	228.025
	6.46	227.042
	6.465	232.827
	6.47	239.615
	6.475	223.341
	6.48	218.296
	6.485	237.98
	6.49	241.779
	6.495	228.819
	6.5	225.268
	6.505	233.753
	6.51	230.116
	6.515	227.09
	6.52	227.079
	6.525	238.595
	6.53	241.298
	6.535	233.441
	6.54	223.082
	6.545	228.637
	6.55	237.128
	6.555	233.569
	6.56	233.446
	6.565	235.204
	6.57	237.938
	6.575	233.345
	6.58	225.295
	6.585	234.249
	6.59	251.104
	6.595	244.523
	6.6	239.973
	6.605	233.119
	6.61	239.703
	6.615	234.444
	6.62	248.131
	6.625	242.534
	6.63	247.156
	6.635	232.7
	6.64	239.595
	6.645	239.931
	6.65	234.052
	6.655	236.538
	6.66	245.214
	6.665	239.562
	6.67	239.973
	6.675	239.38
	6.68	239.727
	6.685	241.865
	6.69	246.169
	6.695	236.988
	6.7	244.632
	6.705	239.174
	6.71	245.126
	6.715	238.294
	6.72	236.47
	6.725	244.757
	6.73	245.714
	6.735	242.064
	6.74	248.218
	6.745	245.346
	6.75	240.32
	6.755	243.146
	6.76	248.914
	6.765	253.536
	6.77	244.084
	6.775	239.418
	6.78	241.042
	6.785	246.428
	6.79	244.312
	6.795	245.558
	6.8	251.636
	6.805	248.936
	6.81	241.057
	6.815	242.541
	6.82	238.458
	6.825	250.303
	6.83	255.303
	6.835	255.092
	6.84	249.52
	6.845	246.989
	6.85	246.076
	6.855	248.482
	6.86	251.996
	6.865	252.237
	6.87	255.876
	6.875	248.609
	6.88	244.512
	6.885	249.579
	6.89	248.6
	6.895	250.813
	6.9	256.179
	6.905	262.381
	6.91	253.516
	6.915	249.856
	6.92	240.546
	6.925	252.167
	6.93	255.009
	6.935	251.282
	6.94	245.497
	6.945	252.167
	6.95	254.651
	6.955	257.618
	6.96	256.556
	6.965	251.829
	6.97	260.314
	6.975	257.539
	6.98	253.407
	6.985	254.326
	6.99	258.97
	6.995	254.605
	7	263.162
	7.005	263.235
	7.01	253.484
	7.015	256.28
	7.02	253.284
	7.025	258.143
	7.03	260.213
	7.035	256.097
	7.04	264.119
	7.045	256.225
	7.05	254.493
	7.055	258.439
	7.06	265.607
	7.065	260.044
	7.07	260.959
	7.075	260.188
	7.08	265.405
	7.085	255.841
	7.09	251.675
	7.095	252.044
	7.1	269.992
	7.105	263.175
	7.11	252.636
	7.115	267.26
	7.12	283.106
	7.125	261.36
	7.13	255.975
	7.135	264.639
	7.14	279.361
	7.145	258.951
	7.15	255.292
	7.155	262.304
	7.16	276.449
	7.165	260.91
	7.17	261.154
	7.175	266.226
	7.18	279.142
	7.185	260.355
	7.19	257.506
	7.195	266.847
	7.2	284.493
	7.205	268.956
	7.21	265.871
	7.215	266.257
	7.22	275.582
	7.225	264.082
	7.23	257.64
	7.235	274.221
	7.24	282.355
	7.245	267.231
	7.25	260.656
	7.255	269.507
	7.26	279.028
	7.265	268.482
	7.27	269.918
	7.275	275.771
	7.28	280.983
	7.285	273.695
	7.29	257.779
	7.295	266.823
	7.3	279.28
	7.305	270.754
	7.31	267.244
	7.315	273.401
	7.32	272.437
	7.325	258.887
	7.33	268.73
	7.335	273.62
	7.34	282.127
	7.345	278.644
	7.35	271.368
	7.355	274.66
	7.36	275.317
	7.365	275.538
	7.37	271.897
	7.375	275.951
	7.38	278.258
	7.385	277.377
	7.39	269.779
	7.395	269.237
	7.4	278.409
	7.405	280.591
	7.41	278.949
	7.415	276.522
	7.42	275.025
	7.425	274.448
	7.43	275.444
	7.435	283.303
	7.44	286.687
	7.445	282.511
	7.45	277.445
	7.455	264.942
	7.46	273.879
	7.465	284.183
	7.47	284.135
	7.475	276.675
	7.48	284.537
	7.485	281.418
	7.49	279.82
	7.495	279.691
	7.5	279.728
	7.505	281.76
	7.51	285.243
	7.515	281.15
	7.52	280.966
	7.525	283.806
	7.53	280.685
	7.535	288.513
	7.54	283.863
	7.545	279.116
	7.55	283.549
	7.555	275.104
	7.56	278.791
	7.565	285.746
	7.57	285.149
	7.575	290.335
	7.58	289.988
	7.585	291.364
	7.59	283.716
	7.595	283.18
	7.6	282.254
	7.605	284.396
	7.61	294.25
	7.615	286.786
	7.62	286.299
	7.625	287.144
	7.63	284.572
	7.635	289.308
	7.64	288.143
	7.645	289.04
	7.65	289.369
	7.655	289.411
	7.66	284.732
	7.665	286.582
	7.67	288.222
	7.675	295.804
	7.68	292.975
	7.685	281.883
	7.69	287.205
	7.695	292.771
	7.7	288.968
	7.705	289.137
	7.71	293.743
	7.715	295.8
	7.72	290.829
	7.725	290.5
	7.73	292.328
	7.735	292.146
	7.74	293.566
	7.745	298.646
	7.75	296.619
	7.755	293.237
	7.76	294.305
	7.765	296.79
	7.77	296.647
	7.775	299.017
	7.78	296.105
	7.785	299.52
	7.79	296.895
	7.795	293.93
	7.8	290.748
	7.805	294.43
	7.81	301.989
	7.815	303.339
	7.82	299.628
	7.825	296.254
	7.83	298.728
	7.835	297.202
	7.84	297.913
	7.845	299.112
	7.85	301.605
	7.855	315.377
	7.86	294.801
	7.865	285.487
	7.87	300.376
	7.875	296.818
	7.88	302.206
	7.885	304.452
	7.89	305.863
	7.895	299.48
	7.9	292.313
	7.905	310.621
	7.91	310.965
	7.915	303.624
	7.92	295.605
	7.925	306.405
	7.93	306.109
	7.935	300.106
	7.94	294.193
	7.945	305.45
	7.95	315.541
	7.955	306.697
	7.96	294.918
	7.965	302.845
	7.97	307.774
	7.975	303.793
	7.98	303.073
	7.985	311.674
	7.99	320.317
	7.995	310.252
	8	296.432
	8.005	301.469
	8.01	315.68
	8.015	311.077
	8.02	297.802
	8.025	312.069
	8.03	314.339
	8.035	308.911
	8.04	297.911
	8.045	311.367
	8.05	318.219
	8.055	314.604
	8.06	299.665
	8.065	314.444
	8.07	315.271
	8.075	303.036
	8.08	298.594
	8.085	312.28
	8.09	320.48
	8.095	316.549
	8.1	304.381
	8.105	307.302
	8.11	318.243
	8.115	320.945
	8.12	304.649
	8.125	317.104
	8.13	321.715
	8.135	309.348
	8.14	300.951
	8.145	314.082
	8.15	322.422
	8.155	315.682
	8.16	306.646
	8.165	316.931
	8.17	320.387
	8.175	314.319
	8.18	309.774
	8.185	320.477
	8.19	326.989
	8.195	310.544
	8.2	310.807
	8.205	308.523
	8.21	318.294
	8.215	322.486
	8.22	320.201
	8.225	319.953
	8.23	320.642
	8.235	314.462
	8.24	312.199
	8.245	318.895
	8.25	327.959
	8.255	326.447
	8.26	319.828
	8.265	313.189
	8.27	321.235
	8.275	319.437
	8.28	318.987
	8.285	318.983
	8.29	323.809
	8.295	320.576
	8.3	318.823
	8.305	315.487
	8.31	322.962
	8.315	321.237
	8.32	324.017
	8.325	323.374
	8.33	323.208
	8.335	322.861
	8.34	318.305
	8.345	314.604
	8.35	326.651
	8.355	328.282
	8.36	325.699
	8.365	320.798
	8.37	326.414
	8.375	323.627
	8.38	327.257
	8.385	330.242
	8.39	329.627
	8.395	331.578
	8.4	323.179
	8.405	325.139
	8.41	326.03
	8.415	327.307
	8.42	345.493
	8.425	335.974
	8.43	325.045
	8.435	311.231
	8.44	328.108
	8.445	324.217
	8.45	329.122
	8.455	328.569
	8.46	332.276
	8.465	333.701
	8.47	325.367
	8.475	321.127
	8.48	333.417
	8.485	336.611
	8.49	333.229
	8.495	330.461
	8.5	330.716
	8.505	328.607
	8.51	330.042
	8.515	332.469
	8.52	334.712
	8.525	340.403
	8.53	325.642
	8.535	322.804
	8.54	329.779
	8.545	334.875
	8.55	336.093
	8.555	332.285
	8.56	339.348
	8.565	339.962
	8.57	332.972
	8.575	331.572
	8.58	336.165
	8.585	337.638
	8.59	338.338
	8.595	338.086
	8.6	342.602
	8.605	332.963
	8.61	334.581
	8.615	335.057
	8.62	341.648
	8.625	341.634
	8.63	338.476
	8.635	342.697
	8.64	339.161
	8.645	337.831
	8.65	335.399
	8.655	336.705
	8.66	344.362
	8.665	337.987
	8.67	336.141
	8.675	336.047
	8.68	336.589
	8.685	340.934
	8.69	339.945
	8.695	356.552
	8.7	341.081
	8.705	338.437
	8.71	337.506
	8.715	338.228
	8.72	343.739
	8.725	346.094
	8.73	342.598
	8.735	347.058
	8.74	342.12
	8.745	340.425
	8.75	336.341
	8.755	342.049
	8.76	351.307
	8.765	340.989
	8.77	337.923
	8.775	339.626
	8.78	343.368
	8.785	343.267
	8.79	342.802
	8.795	347.17
	8.8	354.206
	8.805	356.293
	8.81	339.117
	8.815	339.345
	8.82	350.707
	8.825	345.363
	8.83	344.312
	8.835	351.829
	8.84	352.757
	8.845	347.323
	8.85	338.419
	8.855	351.282
	8.86	356.912
	8.865	351.105
	8.87	342.33
	8.875	344.448
	8.88	350.813
	8.885	347.622
	8.89	341.024
	8.895	350.887
	8.9	365.013
	8.905	349.099
	8.91	340.728
	8.915	338.83
	8.92	360.107
	8.925	353.967
	8.93	341.639
	8.935	351.897
	8.94	361.87
	8.945	343.994
	8.95	342.095
	8.955	349.678
	8.96	366.02
	8.965	363.134
	8.97	340.421
	8.975	348.987
	8.98	363.417
	8.985	351.607
	8.99	339.668
	8.995	355.681
	9	371.362
	9.005	355.101
	9.01	340.59
	9.015	344.76
	9.02	371.979
	9.025	359.502
	9.03	342.826
	9.035	356.956
	9.04	370.284
	9.045	351.087
	9.05	343.61
	9.055	347.119
	9.06	380.347
	9.065	359.436
	9.07	342.264
	9.075	354.379
	9.08	370.916
	9.085	358.725
	9.09	350.49
	9.095	360.54
	9.1	372.808
	9.105	365.583
	9.11	350.078
	9.115	356.78
	9.12	366.312
	9.125	358.011
	9.13	355.905
	9.135	364.852
	9.14	375.306
	9.145	365.127
	9.15	353.422
	9.155	355.191
	9.16	370.69
	9.165	368.239
	9.17	359.254
	9.175	363.165
	9.18	365.908
	9.185	361.512
	9.19	358.468
	9.195	359.594
	9.2	368.076
	9.205	375.31
	9.21	356.908
	9.215	365.057
	9.22	365.368
	9.225	366.402
	9.23	361.095
	9.235	368.689
	9.24	367.789
	9.245	363.454
	9.25	361.986
	9.255	363.608
	9.26	366.707
	9.265	371.775
	9.27	367.765
	9.275	371.718
	9.28	370.03
	9.285	363.522
	9.29	365.239
	9.295	365.078
	9.3	371.243
	9.305	368.66
	9.31	361.69
	9.315	366.843
	9.32	361.701
	9.325	369.415
	9.33	371.827
	9.335	371.298
	9.34	368.616
	9.345	370.962
	9.35	370.741
	9.355	371.017
	9.36	372.284
	9.365	375.152
	9.37	375.778
	9.375	375.389
	9.38	371.333
	9.385	364.154
	9.39	369.167
	9.395	366.354
	9.4	374.972
	9.405	378.547
	9.41	377.814
	9.415	374.487
	9.42	371.232
	9.425	361.17
	9.43	377.163
	9.435	382.864
	9.44	373.019
	9.445	374.255
	9.45	372.328
	9.455	369.751
	9.46	378.087
	9.465	374.393
	9.47	382.263
	9.475	379.351
	9.48	377.255
	9.485	366.749
	9.49	379.625
	9.495	379.25
	9.5	379.895
	9.505	379.908
	9.51	382.226
	9.515	381.574
	9.52	376.267
	9.525	369.788
	9.53	380.323
	9.535	389.756
	9.54	383.251
	9.545	384.535
	9.55	385.924
	9.555	380.389
	9.56	374.639
	9.565	378.874
	9.57	391.834
	9.575	385.384
	9.58	382.25
	9.585	391.788
	9.59	386.468
	9.595	384.3
	9.6	384.331
	9.605	385.865
	9.61	392.886
	9.615	385.797
	9.62	380.437
	9.625	382.665
	9.63	392.53
	9.635	390.794
	9.64	384.133
	9.645	392.155
	9.65	396.055
	9.655	386.6
	9.66	383.418
	9.665	391.872
	9.67	395.741
	9.675	392.989
	9.68	385.959
	9.685	388.525
	9.69	396.628
	9.695	381.087
	9.7	385.149
	9.705	392.398
	9.71	401.539
	9.715	399.871
	9.72	383.398
	9.725	393.507
	9.73	398.252
	9.735	384.581
	9.74	382.61
	9.745	397.172
	9.75	404.14
	9.755	398.324
	9.76	381.186
	9.765	390.886
	9.77	406.01
	9.775	397.925
	9.78	388.972
	9.785	395.842
	9.79	402.88
	9.795	393.684
	9.8	382.325
	9.805	395.737
	9.81	411.051
	9.815	412.127
	9.82	387.293
	9.825	383.264
	9.83	407.68
	9.835	403.982
	9.84	389.306
	9.845	401.645
	9.85	412.811
	9.855	399.893
	9.86	385.23
	9.865	388.397
	9.87	414.673
	9.875	404.123
	9.88	391.959
	9.885	401.772
	9.89	416.861
	9.895	402.944
	9.9	389.743
	9.905	399.759
	9.91	417.697
	9.915	407.428
	9.92	392.861
	9.925	407.068
	9.93	414.003
	9.935	408.576
	9.94	397.334
	9.945	405.365
	9.95	413.7
	9.955	408.712
	9.96	391.905
	9.965	391.316
	9.97	418.551
	9.975	408.659
	9.98	401.331
	9.985	404.057
	9.99	415.037
[truncated: 48,002 more rows]
