# Supplementary material for: Arresting failure propagation in buildings through collapse isolation
Source: Nature. 2024 May 15;629(8012):592–6. doi: 10.1038/s41586-024-07268-5 (PMC11096105; doi:10.1038/s41586-024-07268-5)
Supplement: Supplementary file 12 — Source Data Fig. 4 [file 41586_2024_7268_MOESM12_ESM.xlsx]

## Sheet: Figure 4e
	Time (s)	Change in axial strain (με)
	0	-116.563
	0.005	-121.715
	0.01	-129.25
	0.015	-123.95
	0.02	-116.218
	0.025	-121.466
	0.03	-128.902
	0.035	-123.287
	0.04	-116.468
	0.045	-121.602
	0.05	-129.154
	0.055	-123.811
	0.06	-116.398
	0.065	-121.426
	0.07	-128.985
	0.075	-123.673
	0.08	-116.428
	0.085	-121.531
	0.09	-128.89
	0.095	-124.852
	0.1	-113.562
	0.105	-122.826
	0.11	-129.656
	0.115	-124.098
	0.12	-116.222
	0.125	-121.286
	0.13	-128.944
	0.135	-123.73
	0.14	-116.062
	0.145	-121.626
	0.15	-128.997
	0.155	-123.948
	0.16	-116.133
	0.165	-121.545
	0.17	-129.045
	0.175	-123.869
	0.18	-116.4
	0.185	-121.61
	0.19	-128.928
	0.195	-123.948
	0.2	-116.317
	0.205	-121.523
	0.21	-128.906
	0.215	-123.95
	0.22	-114.223
	0.225	-121.292
	0.23	-132.399
	0.235	-122.387
	0.24	-115.756
	0.245	-121.638
	0.25	-128.983
	0.255	-124.08
	0.26	-116.357
	0.265	-121.45
	0.27	-128.989
	0.275	-123.962
	0.28	-116.169
	0.285	-121.582
	0.29	-129.106
	0.295	-124.017
	0.3	-116.39
	0.305	-121.309
	0.31	-129.065
	0.315	-124.227
	0.32	-116.143
	0.325	-121.331
	0.33	-128.93
	0.335	-123.778
	0.34	-114.484
	0.345	-121.195
	0.35	-131.824
	0.355	-122.828
	0.36	-116.015
	0.365	-121.349
	0.37	-129.027
	0.375	-123.851
	0.38	-115.947
	0.385	-121.258
	0.39	-129.013
	0.395	-124.328
	0.4	-116.323
	0.405	-121.25
	0.41	-129.432
	0.415	-124.272
	0.42	-115.229
	0.425	-121.135
	0.43	-129.405
	0.435	-123.962
	0.44	-116.303
	0.445	-121.325
	0.45	-129.041
	0.455	-123.956
	0.46	-116.226
	0.465	-121.072
	0.47	-129.094
	0.475	-124.043
	0.48	-116.25
	0.485	-121.167
	0.49	-129.057
	0.495	-125.506
	0.5	-113.792
	0.505	-121.313
	0.51	-130.692
	0.515	-123.809
	0.52	-115.884
	0.525	-120.926
	0.53	-129.44
	0.535	-124.037
	0.54	-116.147
	0.545	-121.294
	0.55	-129.231
	0.555	-124.122
	0.56	-116.238
	0.565	-121.22
	0.57	-129.116
	0.575	-124.001
	0.58	-116.092
	0.585	-121.218
	0.59	-129.177
	0.595	-124.203
	0.6	-116.333
	0.605	-121.131
	0.61	-129.138
	0.615	-126.141
	0.62	-113.695
	0.625	-120.862
	0.63	-130.912
	0.635	-123.815
	0.64	-115.809
	0.645	-121.444
	0.65	-129.252
	0.655	-124.328
	0.66	-116.359
	0.665	-121.325
	0.67	-129.484
	0.675	-124.401
	0.68	-116.392
	0.685	-121.398
	0.69	-129.466
	0.695	-124.419
	0.7	-116.377
	0.705	-121.315
	0.71	-129.29
	0.715	-124.539
	0.72	-116.298
	0.725	-121.011
	0.73	-129.144
	0.735	-126.102
	0.74	-113.699
	0.745	-120.773
	0.75	-130.625
	0.755	-124.334
	0.76	-116.038
	0.765	-120.969
	0.77	-129.318
	0.775	-124.365
	0.78	-116.082
	0.785	-121.248
	0.79	-129.053
	0.795	-124.454
	0.8	-116.141
	0.805	-121.123
	0.81	-129.223
	0.815	-124.559
	0.82	-116.106
	0.825	-120.912
	0.83	-129.195
	0.835	-124.294
	0.84	-116.462
	0.845	-118.997
	0.85	-123.226
	0.855	-116.614
	0.86	-102.771
	0.865	-107.591
	0.87	-111.778
	0.875	-99.9251
	0.88	-88.6367
	0.885	-89.1949
	0.89	-91.6707
	0.895	-82.684
	0.9	-72.413
	0.905	-75.0303
	0.91	-84.2839
	0.915	-80.7605
	0.92	-75.0263
	0.925	-83.2787
	0.93	-95.1517
	0.935	-94.9979
	0.94	-92.233
	0.945	-103.269
	0.95	-117.65
	0.955	-119.822
	0.96	-118.26
	0.965	-131.337
	0.97	-148.163
	0.975	-149.986
	0.98	-145.455
	0.985	-160.354
	0.99	-173.851
	0.995	-173.222
	1	-170.417
	1.005	-180.269
	1.01	-192.267
	1.015	-191.145
	1.02	-184.628
	1.025	-190.127
	1.03	-198.56
	1.035	-195.752
	1.04	-188.099
	1.045	-193.521
	1.05	-202.114
	1.055	-197.006
	1.06	-188.772
	1.065	-192.749
	1.07	-201.901
	1.075	-196.796
	1.08	-189.213
	1.085	-195.425
	1.09	-205.554
	1.095	-202.583
	1.1	-196.665
	1.105	-201.683
	1.11	-211.096
	1.115	-210.332
	1.12	-203.989
	1.125	-209.605
	1.13	-220.281
	1.135	-218.141
	1.14	-210.71
	1.145	-216.798
	1.15	-231.78
	1.155	-225.174
	1.16	-218.912
	1.165	-225.421
	1.17	-235.322
	1.175	-230.738
	1.18	-222.765
	1.185	-226.881
	1.19	-233.309
	1.195	-230.588
	1.2	-222.722
	1.205	-227.225
	1.21	-234.864
	1.215	-228.718
	1.22	-221.95
	1.225	-228.376
	1.23	-238.776
	1.235	-235.748
	1.24	-227.979
	1.245	-234.017
	1.25	-242.846
	1.255	-238.432
	1.26	-231.476
	1.265	-235.597
	1.27	-244.025
	1.275	-242.273
	1.28	-227.34
	1.285	-233.327
	1.29	-243.315
	1.295	-237.862
	1.3	-227.033
	1.305	-230.261
	1.31	-235.807
	1.315	-229.519
	1.32	-221.159
	1.325	-225.534
	1.33	-231.489
	1.335	-223.54
	1.34	-212.435
	1.345	-216.911
	1.35	-225.368
	1.355	-219.822
	1.36	-210.928
	1.365	-215.637
	1.37	-223.914
	1.375	-217.967
	1.38	-209.415
	1.385	-213.722
	1.39	-222.205
	1.395	-220.582
	1.4	-208.37
	1.405	-213.958
	1.41	-221.968
	1.415	-220.289
	1.42	-213.034
	1.425	-215.641
	1.43	-222.461
	1.435	-216.711
	1.44	-208.004
	1.445	-208.252
	1.45	-216.23
	1.455	-212.051
	1.46	-201.1
	1.465	-201.723
	1.47	-210.485
	1.475	-205.069
	1.48	-192.86
	1.485	-191.998
	1.49	-199.616
	1.495	-194.743
	1.5	-186.157
	1.505	-186.298
	1.51	-197.407
	1.515	-188.889
	1.52	-177.027
	1.525	-181.824
	1.53	-189.312
	1.535	-180.773
	1.54	-173.222
	1.545	-175.281
	1.55	-181.895
	1.555	-176.499
	1.56	-166.559
	1.565	-170.728
	1.57	-177.108
	1.575	-167.688
	1.58	-156.062
	1.585	-158.038
	1.59	-162.085
	1.595	-154.591
	1.6	-145.825
	1.605	-148.173
	1.61	-151.42
	1.615	-142.795
	1.62	-131.216
	1.625	-130.542
	1.63	-137.294
	1.635	-134.241
	1.64	-119.959
	1.645	-122.64
	1.65	-130.04
	1.655	-119.964
	1.66	-108.718
	1.665	-111.422
	1.67	-119.122
	1.675	-112.648
	1.68	-102.623
	1.685	-106.841
	1.69	-115.451
	1.695	-109.335
	1.7	-99.3527
	1.705	-102.894
	1.71	-107.15
	1.715	-102.714
	1.72	-92.1237
	1.725	-96.6646
	1.73	-105.556
	1.735	-100.987
	1.74	-92.0064
	1.745	-96.8628
	1.75	-104.545
	1.755	-98.5396
	1.76	-86.0801
	1.765	-87.0833
	1.77	-95.9911
	1.775	-92.1905
	1.78	-82.9692
	1.785	-87.4696
	1.79	-96.4219
	1.795	-92.4474
	1.8	-84.9716
	1.805	-90.0222
	1.81	-102.694
	1.815	-95.2852
	1.82	-88.489
	1.825	-92.9894
	1.83	-102.316
	1.835	-98.9219
	1.84	-90.7119
	1.845	-95.8758
	1.85	-104.966
	1.855	-101.1
	1.86	-92.1945
	1.865	-95.1051
	1.87	-102.7
	1.875	-97.7063
	1.88	-89.3123
	1.885	-92.7589
	1.89	-102.593
	1.895	-99.4235
	1.9	-87.6618
	1.905	-94.112
	1.91	-103.222
	1.915	-97.6051
	1.92	-87.9409
	1.925	-90.9102
	1.93	-99.0048
	1.935	-94.5105
	1.94	-86.9215
	1.945	-90.0141
	1.95	-98.6003
	1.955	-93.8673
	1.96	-84.0776
	1.965	-88.394
	1.97	-97.0813
	1.975	-91.5999
	1.98	-82.7002
	1.985	-76.8831
	1.99	-78.392
	1.995	-71.3673
	2	-71.8102
	2.005	-75.447
	2.01	-81.97
	2.015	-77.4757
	2.02	-71.1488
	2.025	-74.6804
	2.03	-82.7285
	2.035	-78.8208
	2.04	-64.5267
	2.045	-70.3539
	2.05	-80.1395
	2.055	-72.0004
	2.06	-64.8503
	2.065	-69.5691
	2.07	-80.1496
	2.075	-76.4037
	2.08	-66.3552
	2.085	-68.9583
	2.09	-76.4259
	2.095	-69.8058
	2.1	-58.9199
	2.105	-63.1877
	2.11	-73.1836
	2.115	-69.6157
	2.12	-57.5505
	2.125	-58.5073
	2.13	-64.7188

## Sheet: Figure 4f
	Time (s)	Resultant drift (mm)
	0	4.31041
	0.005	4.31037
	0.01	4.31036
	0.015	4.31032
	0.02	4.31026
	0.025	4.31025
	0.03	4.31029
	0.035	4.3103
	0.04	4.31027
	0.045	4.31026
	0.05	4.31026
	0.055	4.3102
	0.06	4.31013
	0.065	4.31013
	0.07	4.31023
	0.075	4.31035
	0.08	4.31051
	0.085	4.31073
	0.09	4.31098
	0.095	4.31114
	0.1	4.31119
	0.105	4.3112
	0.11	4.31117
	0.115	4.31105
	0.12	4.31088
	0.125	4.31075
	0.13	4.31069
	0.135	4.31064
	0.14	4.31061
	0.145	4.31066
	0.15	4.31076
	0.155	4.31083
	0.16	4.31086
	0.165	4.31091
	0.17	4.31099
	0.175	4.31101
	0.18	4.31099
	0.185	4.31097
	0.19	4.31093
	0.195	4.31081
	0.2	4.31063
	0.205	4.31052
	0.21	4.31051
	0.215	4.31054
	0.22	4.31062
	0.225	4.31079
	0.23	4.31098
	0.235	4.31111
	0.24	4.31115
	0.245	4.31118
	0.25	4.31122
	0.255	4.3112
	0.26	4.31113
	0.265	4.31107
	0.27	4.31101
	0.275	4.3109
	0.28	4.31075
	0.285	4.31067
	0.29	4.31068
	0.295	4.31073
	0.3	4.31079
	0.305	4.31092
	0.31	4.31106
	0.315	4.31111
	0.32	4.31108
	0.325	4.31105
	0.33	4.31106
	0.335	4.31106
	0.34	4.31106
	0.345	4.31113
	0.35	4.31125
	0.355	4.31132
	0.36	4.31136
	0.365	4.31143
	0.37	4.31154
	0.375	4.3116
	0.38	4.3116
	0.385	4.31159
	0.39	4.31158
	0.395	4.31149
	0.4	4.31136
	0.405	4.31129
	0.41	4.31129
	0.415	4.31129
	0.42	4.31128
	0.425	4.3113
	0.43	4.31135
	0.435	4.31135
	0.44	4.3113
	0.445	4.31128
	0.45	4.31128
	0.455	4.31124
	0.46	4.31116
	0.465	4.31113
	0.47	4.31115
	0.475	4.31116
	0.48	4.31116
	0.485	4.31124
	0.49	4.31139
	0.495	4.31152
	0.5	4.31163
	0.505	4.31177
	0.51	4.3119
	0.515	4.31195
	0.52	4.31188
	0.525	4.31179
	0.53	4.31171
	0.535	4.31159
	0.54	4.31147
	0.545	4.31145
	0.55	4.31152
	0.555	4.31161
	0.56	4.31171
	0.565	4.31185
	0.57	4.31203
	0.575	4.31215
	0.58	4.31218
	0.585	4.31218
	0.59	4.31215
	0.595	4.31203
	0.6	4.31185
	0.605	4.31172
	0.61	4.31166
	0.615	4.31162
	0.62	4.31159
	0.625	4.31162
	0.63	4.3117
	0.635	4.31175
	0.64	4.31175
	0.645	4.31179
	0.65	4.31186
	0.655	4.31189
	0.66	4.31188
	0.665	4.31195
	0.67	4.31209
	0.675	4.31223
	0.68	4.31234
	0.685	4.31246
	0.69	4.31258
	0.695	4.31258
	0.7	4.31249
	0.705	4.31242
	0.71	4.31241
	0.715	4.31243
	0.72	4.31248
	0.725	4.31263
	0.73	4.31287
	0.735	4.31307
	0.74	4.31323
	0.745	4.3134
	0.75	4.31359
	0.755	4.31374
	0.76	4.31384
	0.765	4.31398
	0.77	4.31415
	0.775	4.31427
	0.78	4.31434
	0.785	4.31441
	0.79	4.3145
	0.795	4.31452
	0.8	4.31447
	0.805	4.31445
	0.81	4.31449
	0.815	4.31453
	0.82	4.31456
	0.825	4.31465
	0.83	4.31478
	0.835	4.31486
	0.84	4.31488
	0.845	4.31492
	0.85	4.31498
	0.855	4.315
	0.86	4.31499
	0.865	4.31506
	0.87	4.31529
	0.875	4.31576
	0.88	4.3168
	0.885	4.31918
	0.89	4.32427
	0.895	4.33416
	0.9	4.35188
	0.905	4.38102
	0.91	4.42506
	0.915	4.48663
	0.92	4.56694
	0.925	4.66541
	0.93	4.77943
	0.935	4.90488
	0.94	5.03711
	0.945	5.17198
	0.95	5.30649
	0.955	5.43905
	0.96	5.56955
	0.965	5.69897
	0.97	5.82899
	0.975	5.96182
	0.98	6.10027
	0.985	6.24759
	0.99	6.40696
	0.995	6.58107
	1	6.77165
	1.005	6.97899
	1.01	7.20138
	1.015	7.43516
	1.02	7.67529
	1.025	7.91624
	1.03	8.15274
	1.035	8.38057
	1.04	8.59718
	1.045	8.80174
	1.05	8.99463
	1.055	9.17687
	1.06	9.3498
	1.065	9.51492
	1.07	9.67386
	1.075	9.82878
	1.08	9.98282
	1.085	10.1401
	1.09	10.305
	1.095	10.4816
	1.1	10.6732
	1.105	10.8824
	1.11	11.1107
	1.115	11.3589
	1.12	11.6279
	1.125	11.9182
	1.13	12.2306
	1.135	12.5651
	1.14	12.9213
	1.145	13.2985
	1.15	13.6953
	1.155	14.1105
	1.16	14.5436
	1.165	14.9953
	1.17	15.467
	1.175	15.9602
	1.18	16.4761
	1.185	17.0153
	1.19	17.5769
	1.195	18.159
	1.2	18.7589
	1.205	19.3735
	1.21	19.9995
	1.215	20.634
	1.22	21.2747
	1.225	21.9204
	1.23	22.5707
	1.235	23.2255
	1.24	23.885
	1.245	24.5492
	1.25	25.2168
	1.255	25.8858
	1.26	26.5538
	1.265	27.2185
	1.27	27.8784
	1.275	28.5322
	1.28	29.1789
	1.285	29.8174
	1.29	30.4456
	1.295	31.0606
	1.3	31.6586
	1.305	32.2358
	1.31	32.7884
	1.315	33.3137
	1.32	33.8105
	1.325	34.2788
	1.33	34.7189
	1.335	35.1303
	1.34	35.5121
	1.345	35.863
	1.35	36.1832
	1.355	36.4748
	1.36	36.7426
	1.365	36.9928
	1.37	37.2311
	1.375	37.461
	1.38	37.6829
	1.385	37.8951
	1.39	38.0946
	1.395	38.2782
	1.4	38.4444
	1.405	38.5936
	1.41	38.7278
	1.415	38.8496
	1.42	38.9615
	1.425	39.0649
	1.43	39.1595
	1.435	39.2434
	1.44	39.3141
	1.445	39.3703
	1.45	39.412
	1.455	39.4407
	1.46	39.4592
	1.465	39.4703
	1.47	39.4754
	1.475	39.474
	1.48	39.4641
	1.485	39.4437
	1.49	39.4112
	1.495	39.3659
	1.5	39.3088
	1.505	39.2411
	1.51	39.1637
	1.515	39.076
	1.52	38.9758
	1.525	38.8599
	1.53	38.7251
	1.535	38.569
	1.54	38.3916
	1.545	38.1957
	1.55	37.9855
	1.555	37.7656
	1.56	37.5395
	1.565	37.3091
	1.57	37.0745
	1.575	36.8345
	1.58	36.5886
	1.585	36.3374
	1.59	36.0827
	1.595	35.8267
	1.6	35.5716
	1.605	35.3185
	1.61	35.0657
	1.615	34.8093
	1.62	34.5438
	1.625	34.2632
	1.63	33.9619
	1.635	33.6343
	1.64	33.2768
	1.645	32.8874
	1.65	32.4661
	1.655	32.0152
	1.66	31.5397
	1.665	31.048
	1.67	30.5497
	1.675	30.0536
	1.68	29.566
	1.685	29.0902
	1.69	28.6265
	1.695	28.1735
	1.7	27.7317
	1.705	27.3041
	1.71	26.8936
	1.715	26.5003
	1.72	26.1207
	1.725	25.7486
	1.73	25.3776
	1.735	25.0036
	1.74	24.6273
	1.745	24.2544
	1.75	23.8926
	1.755	23.5491
	1.76	23.2287
	1.765	22.9332
	1.77	22.6607
	1.775	22.4077
	1.78	22.1704
	1.785	21.9455
	1.79	21.7301
	1.795	21.5207
	1.8	21.3147
	1.805	21.1106
	1.81	20.9075
	1.815	20.7049
	1.82	20.5033
	1.825	20.3042
	1.83	20.1087
	1.835	19.9169
	1.84	19.7286
	1.845	19.5436
	1.85	19.3608
	1.855	19.1788
	1.86	18.9966
	1.865	18.8147
	1.87	18.6342
	1.875	18.4574
	1.88	18.2873
	1.885	18.1273
	1.89	17.9787
	1.895	17.8405
	1.9	17.71
	1.905	17.584
	1.91	17.4588
	1.915	17.3313
	1.92	17.1997
	1.925	17.064
	1.93	16.9251
	1.935	16.7845
	1.94	16.6447
	1.945	16.5082
	1.95	16.3756
	1.955	16.2458
	1.96	16.1171
	1.965	15.9894
	1.97	15.8637
	1.975	15.741
	1.98	15.6228
	1.985	15.5098
	1.99	15.4014
	1.995	15.2961
	2	15.1932
	2.005	15.0927
	2.01	14.9954
	2.015	14.9017
	2.02	14.8131
	2.025	14.7319
	2.03	14.6604
	2.035	14.6
	2.04	14.5522
	2.045	14.5172
	2.05	14.4942
	2.055	14.4806
	2.06	14.4738
	2.065	14.4712
	2.07	14.4704
	2.075	14.469
	2.08	14.4653
	2.085	14.4587
	2.09	14.4481
	2.095	14.4321
	2.1	14.4094
	2.105	14.3795
	2.11	14.3425
	2.115	14.2989
	2.12	14.25
	2.125	14.1969
	2.13	14.1393
	2.135	14.0754
	2.14	14.003
	2.145	13.921
	2.15	13.829
	2.155	13.7278
	2.16	13.6204
	2.165	13.5122
	2.17	13.409
	2.175	13.317
	2.18	13.2421
	2.185	13.1898
	2.19	13.164
	2.195	13.166
	2.2	13.1957
	2.205	13.2513
	2.21	13.3293
	2.215	13.4249
	2.22	13.534
	2.225	13.6535
	2.23	13.7813
	2.235	13.9158
	2.24	14.0584
	2.245	14.2144
	2.25	14.3909
	2.255	14.5934
	2.26	14.8244
	2.265	15.0814
	2.27	15.3562
	2.275	15.6352
	2.28	15.9036
	2.285	16.1495
	2.29	16.3666
	2.295	16.5554
	2.3	16.7226
	2.305	16.8789
	2.31	17.033
	2.315	17.1881
	2.32	17.3433
	2.325	17.4954
	2.33	17.6411
	2.335	17.7773
	2.34	17.9017
	2.345	18.0128
	2.35	18.1078
	2.355	18.1827
	2.36	18.2357
	2.365	18.2692
	2.37	18.2895
	2.375	18.3035
	2.38	18.3159
	2.385	18.3271
	2.39	18.3336
	2.395	18.3292
	2.4	18.3102
	2.405	18.2764
	2.41	18.2283
	2.415	18.165
	2.42	18.0843
	2.425	17.9846
	2.43	17.8648
	2.435	17.7242
	2.44	17.5631
	2.445	17.3836
	2.45	17.1884
	2.455	16.9803
	2.46	16.7648
	2.465	16.5489
	2.47	16.337
	2.475	16.1288
	2.48	15.9219
	2.485	15.7157
	2.49	15.512
	2.495	15.3136
	2.5	15.1239
	2.505	14.9459
	2.51	14.7804
	2.515	14.6265
	2.52	14.4831
	2.525	14.3498
	2.53	14.2259
	2.535	14.1099
	2.54	14.0009
	2.545	13.899
	2.55	13.8051
	2.555	13.7207
	2.56	13.65
	2.565	13.601
	2.57	13.5843
	2.575	13.6093
	2.58	13.6789
	2.585	13.7857
	2.59	13.913
	2.595	14.0408
	2.6	14.1538
	2.605	14.248
	2.61	14.332
	2.615	14.4238
	2.62	14.5434
	2.625	14.7063
	2.63	14.9188
	2.635	15.1784
	2.64	15.4757
	2.645	15.7984
	2.65	16.1345
	2.655	16.4743
	2.66	16.8105
	2.665	17.1383
	2.67	17.4536
	2.675	17.7519
	2.68	18.0282
	2.685	18.2765
	2.69	18.4915
	2.695	18.6689
	2.7	18.804
	2.705	18.8918
	2.71	18.933
	2.715	18.9432
	2.72	18.9541
	2.725	18.9983
	2.73	19.0897
	2.735	19.2135
	2.74	19.335
	2.745	19.4179
	2.75	19.443
	2.755	19.4164
	2.76	19.3657
	2.765	19.3259
	2.77	19.3218
	2.775	19.3573
	2.78	19.4151
	2.785	19.4641
	2.79	19.4711
	2.795	19.4119
	2.8	19.2797
	2.805	19.0862
	2.81	18.8552
	2.815	18.6146
	2.82	18.391
	2.825	18.2065
	2.83	18.0741
	2.835	17.9933
	2.84	17.9513
	2.845	17.9302
	2.85	17.9164
	2.855	17.9078
	2.86	17.9164
	2.865	17.9627
	2.87	18.0661
	2.875	18.2369
	2.88	18.4731
	2.885	18.7618
	2.89	19.0829
	2.895	19.4149
	2.9	19.7401
	2.905	20.0472
	2.91	20.3309
	2.915	20.5904
	2.92	20.8282
	2.925	21.0494
	2.93	21.2602
	2.935	21.4628
	2.94	21.6512
	2.945	21.8137
	2.95	21.9403
	2.955	22.0308
	2.96	22.0992
	2.965	22.169
	2.97	22.2635
	2.975	22.397
	2.98	22.5711
	2.985	22.7747
	2.99	22.9893
	2.995	23.195
	3	23.3769
	3.005	23.5294
	3.01	23.6547
	3.015	23.7598
	3.02	23.8518
	3.025	23.9341
	3.03	24.0034
	3.035	24.0511
	3.04	24.068
	3.045	24.0481
	3.05	23.99
	3.055	23.897
	3.06	23.777
	3.065	23.641
	3.07	23.5
	3.075	23.3633
	3.08	23.2365
	3.085	23.1221
	3.09	23.0176
	3.095	22.9171
	3.1	22.8138
	3.105	22.7025
	3.11	22.5796
	3.115	22.4436
	3.12	22.295
	3.125	22.1362
	3.13	21.9696
	3.135	21.797
	3.14	21.62
	3.145	21.4406
	3.15	21.2601
	3.155	21.0794
	3.16	20.9004
	3.165	20.7271
	3.17	20.5641
	3.175	20.417
	3.18	20.2914
	3.185	20.1923
	3.19	20.1213
	3.195	20.0764
	3.2	20.0533
	3.205	20.0463
	3.21	20.0493
	3.215	20.0571
	3.22	20.0673
	3.225	20.0811
	3.23	20.1022
	3.235	20.1353
	3.24	20.1849
	3.245	20.2538
	3.25	20.3414
	3.255	20.4436
	3.26	20.5551
	3.265	20.671
	3.27	20.7879
	3.275	20.9029
	3.28	21.0149
	3.285	21.123
	3.29	21.2258
	3.295	21.3211
	3.3	21.4074
	3.305	21.4853
	3.31	21.5574
	3.315	21.6276
	3.32	21.7007
	3.325	21.7817
	3.33	21.8723
	3.335	21.9702
	3.34	22.07
	3.345	22.1648
	3.35	22.2478
	3.355	22.3137
	3.36	22.3606
	3.365	22.39
	3.37	22.4037
	3.375	22.4018
	3.38	22.385
	3.385	22.3559
	3.39	22.319
	3.395	22.2788
	3.4	22.2387
	3.405	22.2001
	3.41	22.1613
	3.415	22.1192
	3.42	22.072
	3.425	22.0197
	3.43	21.9635
	3.435	21.9032
	3.44	21.838
	3.445	21.7669
	3.45	21.6878
	3.455	21.5985
	3.46	21.4982
	3.465	21.3878
	3.47	21.2688
	3.475	21.1426
	3.48	21.011
	3.485	20.8761
	3.49	20.7394
	3.495	20.6012
	3.5	20.4616
	3.505	20.3211
	3.51	20.1801
	3.515	20.0404
	3.52	19.9068
	3.525	19.788
	3.53	19.6937
	3.535	19.6309
	3.54	19.6018
	3.545	19.6034
	3.55	19.6283
	3.555	19.6685
	3.56	19.7202
	3.565	19.7854
	3.57	19.8695
	3.575	19.9761
	3.58	20.1033
	3.585	20.2407
	3.59	20.3706
	3.595	20.473
	3.6	20.5326
	3.605	20.5425
	3.61	20.5047
	3.615	20.4258
	3.62	20.3132
	3.625	20.1706
	3.63	19.997
	3.635	19.7883
	3.64	19.5426
	3.645	19.2637
	3.65	18.9614
	3.655	18.6484
	3.66	18.3369
	3.665	18.0351
	3.67	17.7452
	3.675	17.4641
	3.68	17.1881
	3.685	16.9158
	3.69	16.6504
	3.695	16.4005
	3.7	16.1788
	3.705	16.0006
	3.71	15.878
	3.715	15.8174
	3.72	15.8179
	3.725	15.8717
	3.73	15.9655
	3.735	16.0833
	3.74	16.211
	3.745	16.3395
	3.75	16.4649
	3.755	16.5872
	3.76	16.7098
	3.765	16.8365
	3.77	16.9686
	3.775	17.1034
	3.78	17.2362
	3.785	17.3621
	3.79	17.4778
	3.795	17.5827
	3.8	17.6804
	3.805	17.7779
	3.81	17.8823
	3.815	17.9985
	3.82	18.1275
	3.825	18.2668
	3.83	18.4094
	3.835	18.5459
	3.84	18.6675
	3.845	18.7685
	3.85	18.8463
	3.855	18.9019
	3.86	18.9394
	3.865	18.9643
	3.87	18.9809
	3.875	18.9906
	3.88	18.992
	3.885	18.9822
	3.89	18.9562
	3.895	18.9088
	3.9	18.8366
	3.905	18.7394
	3.91	18.6192
	3.915	18.4794
	3.92	18.325
	3.925	18.1606
	3.93	17.9895
	3.935	17.8123
	3.94	17.6283
	3.945	17.4371
	3.95	17.2389
	3.955	17.0345
	3.96	16.8266
	3.965	16.6189
	3.97	16.4144
	3.975	16.2147
	3.98	16.0207
	3.985	15.8328
	3.99	15.6507
	3.995	15.4737
	4	15.3018
	4.005	15.136
	4.01	14.9773
	4.015	14.827
	4.02	14.6872
	4.025	14.5615
	4.03	14.454
	4.035	14.368
	4.04	14.3064
	4.045	14.2705
	4.05	14.2592
	4.055	14.2685
	4.06	14.2937
	4.065	14.3303
	4.07	14.3743
	4.075	14.4222
	4.08	14.4726
	4.085	14.5259
	4.09	14.5828
	4.095	14.6439
	4.1	14.7096
	4.105	14.7802
	4.11	14.8548
	4.115	14.9314
	4.12	15.0085
	4.125	15.0857
	4.13	15.163
	4.135	15.2404
	4.14	15.3188
	4.145	15.3995
	4.15	15.483
	4.155	15.568
	4.16	15.6523
	4.165	15.7336
	4.17	15.8093
	4.175	15.8768
	4.18	15.9349
	4.185	15.984
	4.19	16.0244
	4.195	16.0562
	4.2	16.0795
	4.205	16.0943
	4.21	16.1006
	4.215	16.0973
	4.22	16.0843
	4.225	16.0621
	4.23	16.0317
	4.235	15.9944
	4.24	15.9523
	4.245	15.9085
	4.25	15.865
	4.255	15.8224
	4.26	15.7803
	4.265	15.7377
	4.27	15.6927
	4.275	15.6426
	4.28	15.5858
	4.285	15.5224
	4.29	15.454
	4.295	15.3832
	4.3	15.3133
	4.305	15.248
	4.31	15.1888
	4.315	15.1347
	4.32	15.0838
	4.325	15.0342
	4.33	14.9848
	4.335	14.9356
	4.34	14.8887
	4.345	14.8474
	4.35	14.8144
	4.355	14.7911
	4.36	14.778
	4.365	14.7746
	4.37	14.7794
	4.375	14.7899
	4.38	14.8038
	4.385	14.8204
	4.39	14.84
	4.395	14.8634
	4.4	14.8925
	4.405	14.9293
	4.41	14.9743
	4.415	15.026
	4.42	15.0814
	4.425	15.1375
	4.43	15.1912
	4.435	15.2399
	4.44	15.2829
	4.445	15.3215
	4.45	15.3574
	4.455	15.3922
	4.46	15.4272
	4.465	15.4631
	4.47	15.4992
	4.475	15.5335
	4.48	15.5635
	4.485	15.5876
	4.49	15.6044
	4.495	15.6128
	4.5	15.6127
	4.505	15.6053
	4.51	15.5916
	4.515	15.5725
	4.52	15.5491
	4.525	15.5232
	4.53	15.4959
	4.535	15.4675
	4.54	15.4384
	4.545	15.4093
	4.55	15.3813
	4.555	15.3551
	4.56	15.3319
	4.565	15.3129
	4.57	15.2983
	4.575	15.2871
	4.58	15.2778
	4.585	15.2693
	4.59	15.2607
	4.595	15.2512
	4.6	15.241
	4.605	15.2317
	4.61	15.2247
	4.615	15.2206
	4.62	15.22
	4.625	15.2238
	4.63	15.2319
	4.635	15.2427
	4.64	15.2546
	4.645	15.2662
	4.65	15.2767
	4.655	15.2853
	4.66	15.293
	4.665	15.3015
	4.67	15.3126
	4.675	15.3268
	4.68	15.3439
	4.685	15.3632
	4.69	15.3828
	4.695	15.4005
	4.7	15.4152
	4.705	15.4276
	4.71	15.439
	4.715	15.4509
	4.72	15.4645
	4.725	15.4803
	4.73	15.4976
	4.735	15.514
	4.74	15.5273
	4.745	15.536
	4.75	15.5391
	4.755	15.5359
	4.76	15.5269
	4.765	15.5136
	4.77	15.4978
	4.775	15.4806
	4.78	15.4632
	4.785	15.4468
	4.79	15.4318
	4.795	15.4175
	4.8	15.4033
	4.805	15.3889
	4.81	15.3737
	4.815	15.3575
	4.82	15.3405
	4.825	15.3245
	4.83	15.3108
	4.835	15.3003
	4.84	15.2931
	4.845	15.2894
	4.85	15.2881
	4.855	15.2876
	4.86	15.2868
	4.865	15.2858
	4.87	15.2847
	4.875	15.2839
	4.88	15.2841
	4.885	15.2865
	4.89	15.2917
	4.895	15.2991
	4.9	15.3077
	4.905	15.3169
	4.91	15.3254
	4.915	15.3316
	4.92	15.3351
	4.925	15.3369
	4.93	15.3383
	4.935	15.3403
	4.94	15.3438
	4.945	15.3495
	4.95	15.3572
	4.955	15.3653
	4.96	15.3724
	4.965	15.3781
	4.97	15.3816
	4.975	15.3827
	4.98	15.3818
	4.985	15.3805
	4.99	15.38
	4.995	15.3806
	5	15.3823
	5.005	15.3849
	5.01	15.3876
	5.015	15.3891
	5.02	15.3885
	5.025	15.3865
	5.03	15.3836
	5.035	15.3801
	5.04	15.3769
	5.045	15.3751
	5.05	15.3751
	5.055	15.3767
	5.06	15.3795
	5.065	15.3831
	5.07	15.3867
	5.075	15.389
	5.08	15.3896
	5.085	15.3891
	5.09	15.3881
	5.095	15.3873
	5.1	15.387
	5.105	15.3876
	5.11	15.3888
	5.115	15.3894
	5.12	15.3887
	5.125	15.3871
	5.13	15.385
	5.135	15.3825
	5.14	15.3805
	5.145	15.3799
	5.15	15.3811
	5.155	15.3834
	5.16	15.3856
	5.165	15.3868
	5.17	15.3858
	5.175	15.3813
	5.18	15.3728
	5.185	15.3615
	5.19	15.3484
	5.195	15.3346
	5.2	15.3213
	5.205	15.3096
	5.21	15.2999
	5.215	15.2917
	5.22	15.284
	5.225	15.2766
	5.23	15.269
	5.235	15.2606
	5.24	15.2517
	5.245	15.2434
	5.25	15.2366
	5.255	15.2316
	5.26	15.2286
	5.265	15.2278
	5.27	15.229
	5.275	15.2312
	5.28	15.2342
	5.285	15.2382
	5.29	15.2438
	5.295	15.2507
	5.3	15.2592
	5.305	15.2695
	5.31	15.2816
	5.315	15.2943
	5.32	15.3067
	5.325	15.3187
	5.33	15.3298
	5.335	15.3395
	5.34	15.3475
	5.345	15.3547
	5.35	15.3617
	5.355	15.3686
	5.36	15.3758
	5.365	15.3839
	5.37	15.3933
	5.375	15.4031
	5.38	15.4128
	5.385	15.4223
	5.39	15.4311
	5.395	15.4387
	5.4	15.4451
	5.405	15.4507
	5.41	15.4561
	5.415	15.461
	5.42	15.4652
	5.425	15.4691
	5.43	15.4725
	5.435	15.4751
	5.44	15.4764
	5.445	15.4766
	5.45	15.4757
	5.455	15.473
	5.46	15.4683
	5.465	15.4621
	5.47	15.455
	5.475	15.4469
	5.48	15.4383
	5.485	15.4295
	5.49	15.4207
	5.495	15.4113
	5.5	15.4009
	5.505	15.3903
	5.51	15.3797
	5.515	15.3691
	5.52	15.3587
	5.525	15.349
	5.53	15.3402
	5.535	15.332
	5.54	15.3244
	5.545	15.3182
	5.55	15.3139
	5.555	15.3112
	5.56	15.31
	5.565	15.3106
	5.57	15.3126
	5.575	15.3151
	5.58	15.3177
	5.585	15.3205
	5.59	15.3237
	5.595	15.3267
	5.6	15.3295
	5.605	15.3326
	5.61	15.3363
	5.615	15.3401
	5.62	15.3437
	5.625	15.3473
	5.63	15.3507
	5.635	15.3533
	5.64	15.3547
	5.645	15.3555
	5.65	15.3562
	5.655	15.3569
	5.66	15.3577
	5.665	15.3594
	5.67	15.3617
	5.675	15.3638
	5.68	15.3651
	5.685	15.3656
	5.69	15.3654
	5.695	15.3643
	5.7	15.3626
	5.705	15.361
	5.71	15.3598
	5.715	15.3586
	5.72	15.357
	5.725	15.3552
	5.73	15.3531
	5.735	15.3504
	5.74	15.3471
	5.745	15.344
	5.75	15.3417
	5.755	15.3401
	5.76	15.3391
	5.765	15.3388
	5.77	15.3389
	5.775	15.3382
	5.78	15.3363
	5.785	15.3334
	5.79	15.3299
	5.795	15.3261
	5.8	15.3227
	5.805	15.3209
	5.81	15.3216
	5.815	15.3243
	5.82	15.3287
	5.825	15.3344
	5.83	15.3405
	5.835	15.3459
	5.84	15.3499
	5.845	15.353
	5.85	15.3558
	5.855	15.3586
	5.86	15.3619
	5.865	15.3665
	5.87	15.3724
	5.875	15.3786
	5.88	15.3841
	5.885	15.3885
	5.89	15.3914
	5.895	15.392
	5.9	15.3907
	5.905	15.3884
	5.91	15.386
	5.915	15.3837
	5.92	15.3817
	5.925	15.38
	5.93	15.3781
	5.935	15.3748
	5.94	15.3696
	5.945	15.3627
	5.95	15.3549
	5.955	15.3464
	5.96	15.3383
	5.965	15.3316
	5.97	15.3269
	5.975	15.3236
	5.98	15.3211
	5.985	15.3193
	5.99	15.3174
	5.995	15.3145
	6	15.3104
	6.005	15.3055
	6.01	15.3004
	6.015	15.2954
	6.02	15.291
	6.025	15.2879
	6.03	15.2865
	6.035	15.2863
	6.04	15.2869
	6.045	15.2884
	6.05	15.2907
	6.055	15.2933
	6.06	15.2962
	6.065	15.2999
	6.07	15.3048
	6.075	15.3104
	6.08	15.3163
	6.085	15.3225
	6.09	15.3285
	6.095	15.3335
	6.1	15.3373
	6.105	15.3405
	6.11	15.3437
	6.115	15.3471
	6.12	15.3507
	6.125	15.355
	6.13	15.3597
	6.135	15.3638
	6.14	15.3666
	6.145	15.3683
	6.15	15.3686
	6.155	15.3673
	6.16	15.3648
	6.165	15.3618
	6.17	15.359
	6.175	15.3565
	6.18	15.354
	6.185	15.3517
	6.19	15.3495
	6.195	15.3466
	6.2	15.3426
	6.205	15.3383
	6.21	15.3342
	6.215	15.3305
	6.22	15.3277
	6.225	15.3266
	6.23	15.3275
	6.235	15.3298
	6.24	15.3332
	6.245	15.3374
	6.25	15.3421
	6.255	15.3464
	6.26	15.3499
	6.265	15.3529
	6.27	15.3559
	6.275	15.3589
	6.28	15.3623
	6.285	15.3667
	6.29	15.3721
	6.295	15.3776
	6.3	15.3825
	6.305	15.3867
	6.31	15.39
	6.315	15.3921
	6.32	15.3929
	6.325	15.3933
	6.33	15.3938
	6.335	15.3943
	6.34	15.3949
	6.345	15.3957
	6.35	15.3968
	6.355	15.3975
	6.36	15.3974
	6.365	15.3967
	6.37	15.3956
	6.375	15.3938
	6.38	15.3911
	6.385	15.388
	6.39	15.3847
	6.395	15.3811
	6.4	15.3772
	6.405	15.3735
	6.41	15.3701
	6.415	15.3667
	6.42	15.3631
	6.425	15.3596
	6.43	15.3565
	6.435	15.3533
	6.44	15.3498
	6.445	15.346
	6.45	15.3419
	6.455	15.3372
	6.46	15.3319
	6.465	15.3267
	6.47	15.3221
	6.475	15.3182
	6.48	15.3148
	6.485	15.3125
	6.49	15.3112
	6.495	15.3101
	6.5	15.309
	6.505	15.308
	6.51	15.3071
	6.515	15.3063
	6.52	15.3057
	6.525	15.306
	6.53	15.3077
	6.535	15.3104
	6.54	15.3138
	6.545	15.318
	6.55	15.3226
	6.555	15.3268
	6.56	15.3304
	6.565	15.3335
	6.57	15.3365
	6.575	15.3393
	6.58	15.342
	6.585	15.3451
	6.59	15.3491
	6.595	15.3534
	6.6	15.3577
	6.605	15.3619
	6.61	15.3657
	6.615	15.3684
	6.62	15.3698
	6.625	15.3704
	6.63	15.3709
	6.635	15.3713
	6.64	15.3718
	6.645	15.3727
	6.65	15.3739
	6.655	15.3747
	6.66	15.3746
	6.665	15.3739
	6.67	15.3728
	6.675	15.3713
	6.68	15.3696
	6.685	15.3684
	6.69	15.3682
	6.695	15.3688
	6.7	15.3697
	6.705	15.3712
	6.71	15.3727
	6.715	15.3735
	6.72	15.3731
	6.725	15.3719
	6.73	15.3701
	6.735	15.3676
	6.74	15.3647
	6.745	15.3621
	6.75	15.3602
	6.755	15.3588
	6.76	15.3577
	6.765	15.3572
	6.77	15.3572
	6.775	15.357
	6.78	15.3564
	6.785	15.3559
	6.79	15.3557
	6.795	15.3555
	6.8	15.355
	6.805	15.3546
	6.81	15.3539
	6.815	15.3524
	6.82	15.3498
	6.825	15.3467
	6.83	15.3434
	6.835	15.3402
	6.84	15.3373
	6.845	15.3354
	6.85	15.3348
	6.855	15.335
	6.86	15.3354
	6.865	15.336
	6.87	15.3365
	6.875	15.3361
	6.88	15.3348
	6.885	15.3329
	6.89	15.3312
	6.895	15.3297
	6.9	15.3287
	6.905	15.3288
	6.91	15.3299
	6.915	15.3315
	6.92	15.3328
	6.925	15.3341
	6.93	15.3353
	6.935	15.3362
	6.94	15.337
	6.945	15.3383
	6.95	15.3407
	6.955	15.3436
	6.96	15.3469
	6.965	15.3502
	6.97	15.3533
	6.975	15.3552
	6.98	15.3554
	6.985	15.3546
	6.99	15.3532
	6.995	15.3516
	7	15.3501
	7.005	15.3496
	7.01	15.3505
	7.015	15.3522
	7.02	15.3544
	7.025	15.3569
	7.03	15.3594
	7.035	15.3613
	7.04	15.3623
	7.045	15.3628
	7.05	15.3632
	7.055	15.3636
	7.06	15.3638
	7.065	15.3644
	7.07	15.3654
	7.075	15.3665
	7.08	15.3674
	7.085	15.3684
	7.09	15.3694
	7.095	15.3701
	7.1	15.3702
	7.105	15.3702
	7.11	15.3701
	7.115	15.3698
	7.12	15.3691
	7.125	15.3683
	7.13	15.3676
	7.135	15.3665
	7.14	15.3648
	7.145	15.3628
	7.15	15.3609
	7.155	15.3588
	7.16	15.3564
	7.165	15.3541
	7.17	15.3521
	7.175	15.3501
	7.18	15.3477
	7.185	15.3454
	7.19	15.3435
	7.195	15.3417
	7.2	15.3402
	7.205	15.3395
	7.21	15.3397
	7.215	15.3402
	7.22	15.3408
	7.225	15.3415
	7.23	15.3421
	7.235	15.3422
	7.24	15.3416
	7.245	15.3408
	7.25	15.3403
	7.255	15.34
	7.26	15.3401
	7.265	15.341
	7.27	15.3428
	7.275	15.345
	7.28	15.3471
	7.285	15.3493
	7.29	15.3515
	7.295	15.3532
	7.3	15.3541
	7.305	15.3546
	7.31	15.3549
	7.315	15.355
	7.32	15.3547
	7.325	15.3546
	7.33	15.3549
	7.335	15.3551
	7.34	15.3552
	7.345	15.3554
	7.35	15.3557
	7.355	15.3559
	7.36	15.3559
	7.365	15.3561
	7.37	15.3566
	7.375	15.3572
	7.38	15.3578
	7.385	15.3587
	7.39	15.3598
	7.395	15.3606
	7.4	15.3608
	7.405	15.3607
	7.41	15.3604
	7.415	15.3596
	7.42	15.3585
	7.425	15.3574
	7.43	15.3568
	7.435	15.3565
	7.44	15.3564
	7.445	15.3568
	7.45	15.3578
	7.455	15.3587
	7.46	15.3594
	7.465	15.3598
	7.47	15.3599
	7.475	15.3594
	7.48	15.358
	7.485	15.3563
	7.49	15.3546
	7.495	15.353
	7.5	15.3516
	7.505	15.351
	7.51	15.3514
	7.515	15.3522
	7.52	15.3531
	7.525	15.3542
	7.53	15.3553
	7.535	15.356
	7.54	15.3561
	7.545	15.3561
	7.55	15.3562
	7.555	15.3565
	7.56	15.3567
	7.565	15.3574
	7.57	15.3586
	7.575	15.3597
	7.58	15.3605
	7.585	15.3612
	7.59	15.3617
	7.595	15.3617
	7.6	15.3614
	7.605	15.361
	7.61	15.3611
	7.615	15.3614
	7.62	15.3616
	7.625	15.3619
	7.63	15.3622
	7.635	15.3619
	7.64	15.3609
	7.645	15.3594
	7.65	15.3578
	7.655	15.3562
	7.66	15.3545
	7.665	15.3534
	7.67	15.3529
	7.675	15.3527
	7.68	15.3525
	7.685	15.3526
	7.69	15.3529
	7.695	15.3531
	7.7	15.353
	7.705	15.3532
	7.71	15.3538
	7.715	15.3547
	7.72	15.3557
	7.725	15.3569
	7.73	15.3584
	7.735	15.3594
	7.74	15.3598
	7.745	15.3598
	7.75	15.3594
	7.755	15.3586
	7.76	15.3573
	7.765	15.356
	7.77	15.3552
	7.775	15.3546
	7.78	15.3541
	7.785	15.3539
	7.79	15.354
	7.795	15.354
	7.8	15.3535
	7.805	15.3529
	7.81	15.3523
	7.815	15.3516
	7.82	15.3505
	7.825	15.3496
	7.83	15.3489
	7.835	15.3481
	7.84	15.3473
	7.845	15.3467
	7.85	15.3466
	7.855	15.3467
	7.86	15.347
	7.865	15.3478
	7.87	15.3495
	7.875	15.3516
	7.88	15.3542
	7.885	15.3572
	7.89	15.3607
	7.895	15.3638
	7.9	15.3663
	7.905	15.3682
	7.91	15.3696
	7.915	15.3703
	7.92	15.3702
	7.925	15.37
	7.93	15.37
	7.935	15.37
	7.94	15.3701
	7.945	15.3704
	7.95	15.3711
	7.955	15.3718
	7.96	15.372
	7.965	15.372
	7.97	15.3719
	7.975	15.3715
	7.98	15.3709
	7.985	15.3703
	7.99	15.3699
	7.995	15.3693
	8	15.3682
		0

## Sheet: Figure 4g
	Drift in East-West direction (mm)	Drift towards South (mm)
	3.01075	3.08464
	3.01069	3.08464
	3.01062	3.0847
	3.01068	3.08458
	3.01084	3.08434
	3.01091	3.08427
	3.01089	3.08434
	3.01092	3.08433
	3.01098	3.08423
	3.01093	3.08426
	3.01082	3.08437
	3.01081	3.0843
	3.0109	3.08411
	3.01093	3.08408
	3.01093	3.08421
	3.01107	3.08424
	3.01134	3.0842
	3.01154	3.08432
	3.01167	3.08453
	3.01186	3.08457
	3.01205	3.08446
	3.01207	3.08446
	3.01192	3.08456
	3.01179	3.08452
	3.01167	3.0844
	3.01144	3.08445
	3.01116	3.08463
	3.01104	3.08468
	3.01108	3.0846
	3.01113	3.08462
	3.01119	3.08471
	3.01139	3.08461
	3.01168	3.08437
	3.01186	3.08426
	3.01193	3.08429
	3.01201	3.08426
	3.01205	3.08419
	3.01188	3.08432
	3.01154	3.0846
	3.01126	3.0847
	3.01108	3.08463
	3.0109	3.08465
	3.01077	3.08476
	3.01086	3.08472
	3.01111	3.08459
	3.01129	3.08464
	3.01135	3.08485
	3.01143	3.08495
	3.01152	3.08493
	3.01147	3.08503
	3.01133	3.08521
	3.0113	3.08521
	3.01136	3.08506
	3.0113	3.08502
	3.01113	3.08511
	3.011	3.08507
	3.01093	3.08494
	3.01079	3.08497
	3.0106	3.08517
	3.01057	3.08526
	3.01066	3.08526
	3.0107	3.0854
	3.01065	3.08564
	3.01068	3.08569
	3.01075	3.08557
	3.01072	3.08556
	3.01061	3.08568
	3.01062	3.08567
	3.01075	3.08556
	3.01082	3.08558
	3.01084	3.08572
	3.01098	3.08569
	3.01122	3.08551
	3.01137	3.08547
	3.01143	3.08556
	3.01155	3.08553
	3.0117	3.08538
	3.01168	3.08539
	3.0115	3.08554
	3.01136	3.08555
	3.01129	3.08544
	3.01115	3.08548
	3.01096	3.08567
	3.01089	3.08574
	3.01093	3.08569
	3.01091	3.08574
	3.01084	3.08587
	3.01092	3.08579
	3.01112	3.08553
	3.01125	3.08537
	3.01128	3.08535
	3.01134	3.08523
	3.01143	3.08504
	3.01137	3.08504
	3.01121	3.08522
	3.01116	3.08529
	3.01124	3.08522
	3.01131	3.08526
	3.01138	3.08539
	3.01162	3.08535
	3.01198	3.08514
	3.01225	3.08507
	3.01236	3.08516
	3.01244	3.08514
	3.01248	3.08501
	3.01232	3.08505
	3.01202	3.08522
	3.01182	3.08525
	3.01176	3.08514
	3.01168	3.08518
	3.0116	3.08537
	3.01167	3.08542
	3.01188	3.08535
	3.01202	3.08541
	3.01208	3.08561
	3.01218	3.08567
	3.01231	3.08558
	3.01228	3.08562
	3.01208	3.08577
	3.01195	3.08573
	3.0119	3.08552
	3.01182	3.08542
	3.01173	3.08544
	3.01179	3.08533
	3.01195	3.08512
	3.01199	3.08512
	3.01188	3.08534
	3.01181	3.08548
	3.0118	3.0855
	3.01171	3.08563
	3.0116	3.08583
	3.01168	3.0858
	3.01194	3.08554
	3.01218	3.08539
	3.01237	3.0854
	3.01261	3.08536
	3.01285	3.08529
	3.01285	3.08546
	3.01261	3.08585
	3.01234	3.08612
	3.01211	3.08623
	3.0118	3.08643
	3.0115	3.0867
	3.01143	3.0868
	3.01158	3.08672
	3.01172	3.0868
	3.01179	3.08706
	3.01194	3.0872
	3.01215	3.08722
	3.01223	3.08737
	3.01221	3.08767
	3.01227	3.0878
	3.01244	3.08778
	3.01252	3.0879
	3.01249	3.08817
	3.01256	3.08828
	3.01271	3.08822
	3.01277	3.08827
	3.01274	3.08842
	3.01278	3.0884
	3.01291	3.08821
	3.01293	3.08816
	3.01286	3.08829
	3.01287	3.08833
	3.01298	3.08827
	3.01298	3.08839
	3.01288	3.08868
	3.01285	3.08882
	3.01291	3.08879
	3.01287	3.08887
	3.01273	3.08909
	3.01269	3.08916
	3.01276	3.08908
	3.01277	3.08917
	3.01279	3.08947
	3.01315	3.08978
	3.01413	3.09027
	3.01612	3.09166
	3.02015	3.09483
	3.02805	3.10095
	3.04202	3.11206
	3.0644	3.13094
	3.0976	3.16007
	3.14363	3.20115
	3.2032	3.25522
	3.27536	3.32236
	3.35786	3.40114
	3.44757	3.48886
	3.54079	3.58263
	3.63408	3.68007
	3.72515	3.77916
	3.81316	3.87855
	3.89807	3.97805
	3.98045	4.07851
	4.06168	4.1809
	4.14395	4.28614
	4.22988	4.39561
	4.32234	4.51106
	4.42446	4.63394
	4.53914	4.76515
	4.66815	4.90547
	4.81142	5.05534
	4.96722	5.21408
	5.13221	5.37977
	5.30164	5.55002
	5.47021	5.72221
	5.63343	5.89336
	5.78829	6.06051
	5.93303	6.2218
	6.06683	6.37684
	6.18975	6.52613
	6.30216	6.67066
	6.40412	6.8122
	6.49535	6.95299
	6.57611	7.09495
	6.64786	7.23954
	6.71324	7.38845
	6.77608	7.54362
	6.84119	7.70655
	6.91366	7.87813
	6.99755	8.05927
	7.09549	8.25111
	7.20904	8.45443
	7.33913	8.66964
	7.4861	8.89748
	7.64999	9.13899
	7.83112	9.3947
	8.02997	9.66439
	8.24654	9.94761
	8.48014	10.2439
	8.72985	10.5523
	8.9949	10.8718
	9.27456	11.2026
	9.56829	11.5459
	9.87616	11.9033
	10.1985	12.2767
	10.5354	12.6676
	10.886	13.0772
	11.2498	13.5051
	11.6262	13.9492
	12.0144	14.4066
	12.413	14.8744
	12.8202	15.3501
	13.2335	15.8315
	13.6501	16.3184
	14.0671	16.8114
	14.483	17.3113
	14.8979	17.8179
	15.3127	18.3307
	15.7283	18.8489
	16.1453	19.3705
	16.5636	19.8928
	16.9819	20.4137
	17.3982	20.932
	17.8106	21.4474
	18.217	21.9597
	18.615	22.4698
	19.0018	22.9784
	19.3748	23.4852
	19.7314	23.9881
	20.0694	24.4844
	20.3861	24.971
	20.6798	25.4445
	20.95	25.9018
	21.1971	26.3408
	21.4217	26.7609
	21.6245	27.1621
	21.8049	27.5443
	21.9601	27.908
	22.0869	28.2547
	22.183	28.5856
	22.2495	28.9028
	22.2905	29.2088
	22.3121	29.5066
	22.3205	29.7985
	22.3202	30.0854
	22.3119	30.3674
	22.2935	30.6438
	22.2614	30.9132
	22.212	31.1744
	22.1429	31.427
	22.0535	31.6719
	21.9454	31.9098
	21.8223	32.1415
	21.6882	32.3669
	21.5457	32.5861
	21.3958	32.7977
	21.2378	33
	21.0697	33.1914
	20.8895	33.3714
	20.6969	33.5401
	20.4938	33.6982
	20.2828	33.8472
	20.0668	33.9886
	19.8479	34.1229
	19.627	34.2487
	19.4039	34.3643
	19.1769	34.4681
	18.9444	34.5594
	18.7047	34.6383
	18.4561	34.7067
	18.1965	34.7671
	17.9245	34.8211
	17.6387	34.8685
	17.3377	34.9072
	17.0201	34.9344
	16.6847	34.9464
	16.3321	34.9404
	15.9639	34.9151
	15.5829	34.8724
	15.1927	34.815
	14.7968	34.7462
	14.3972	34.6689
	13.9942	34.5852
	13.587	34.4951
	13.1749	34.3978
	12.7576	34.2924
	12.336	34.1794
	11.9121	34.0597
	11.489	33.9346
	11.0689	33.8056
	10.6522	33.6738
	10.2364	33.5383
	9.81712	33.3963
	9.38858	33.2434
	8.94545	33.0749
	8.48468	32.8849
	8.00566	32.6677
	7.50876	32.4185
	6.99401	32.1351
	6.46072	31.8168
	5.90785	31.4654
	5.3345	31.0853
	4.74116	30.6839
	4.13108	30.2691
	3.51045	29.8478
	2.88724	29.4247
	2.27007	29.0015
	1.66728	28.5779
	1.08541	28.1526
	0.527091	27.7267
	-0.0097045	27.3041
	-0.529924	26.8884
	-1.03916	26.48
	-1.5427	26.0751
	-2.0452	25.6673
	-2.5499	25.2492
	-3.0573	24.8159
	-3.56413	24.368
	-4.06279	23.9117
	-4.54196	23.457
	-4.98889	23.0146
	-5.39261	22.5941
	-5.74646	22.2015
	-6.04914	21.8384
	-6.30493	21.5024
	-6.52286	21.1891
	-6.71416	20.8932
	-6.88842	20.6094
	-7.05072	20.333
	-7.20111	20.0614
	-7.33599	19.795
	-7.45043	19.5349
	-7.54078	19.2828
	-7.60644	19.0401
	-7.64987	18.808
	-7.67494	18.5864
	-7.68554	18.3743
	-7.68505	18.1702
	-7.67603	17.973
	-7.65949	17.7813
	-7.63461	17.5937
	-7.59924	17.4105
	-7.55073	17.2331
	-7.4867	17.0641
	-7.40604	16.9064
	-7.30938	16.763
	-7.19841	16.6367
	-7.07441	16.5284
	-6.93788	16.4362
	-6.7896	16.3568
	-6.63182	16.2854
	-6.46828	16.2164
	-6.30341	16.1444
	-6.14087	16.0661
	-5.98184	15.9811
	-5.824	15.8915
	-5.66221	15.8006
	-5.49082	15.7129
	-5.30534	15.6324
	-5.1028	15.5603
	-4.88194	15.4949
	-4.64392	15.4336
	-4.3923	15.3743
	-4.13215	15.316
	-3.86911	15.2581
	-3.60864	15.2003
	-3.3552	15.1425
	-3.11128	15.0838
	-2.87736	15.0231
	-2.65269	14.9598
	-2.43576	14.8949
	-2.22411	14.8295
	-2.01478	14.7649
	-1.80538	14.7027
	-1.59481	14.6453
	-1.38299	14.595
	-1.17036	14.5531
	-0.957628	14.5206
	-0.7454	14.4981
	-0.53392	14.4843
	-0.32382	14.477
	-0.117444	14.4733
	0.0807734	14.471
	0.265213	14.468
	0.429995	14.4626
	0.569232	14.4541
	0.677151	14.4428
	0.748373	14.4287
	0.777936	14.4111
	0.761467	14.3893
	0.696499	14.3627
	0.584482	14.3306
	0.431568	14.2924
	0.247264	14.2478
	0.0420032	14.1968
	-0.175131	14.1382
	-0.398076	14.0697
	-0.624361	13.9891
	-0.854119	13.8947
	-1.08844	13.7861
	-1.32872	13.6633
	-1.57719	13.5288
	-1.83707	13.3867
	-2.11181	13.2417
	-2.40409	13.0982
	-2.71531	12.9608
	-3.04498	12.8336
	-3.39012	12.72
	-3.74575	12.6219
	-4.10634	12.5405
	-4.46704	12.4757
	-4.82422	12.4257
	-5.17601	12.387
	-5.52288	12.3558
	-5.8675	12.3285
	-6.21424	12.3007
	-6.56948	12.2675
	-6.94255	12.2245
	-7.34515	12.1696
	-7.7879	12.1015
	-8.27552	12.0202
	-8.80293	11.9277
	-9.3537	11.8303
	-9.90133	11.7378
	-10.4143	11.6619
	-10.8638	11.6148
	-11.2302	11.6056
	-11.5077	11.6379
	-11.7047	11.7081
	-11.8414	11.8079
	-11.9434	11.927
	-12.0338	12.0544
	-12.1265	12.1811
	-12.2242	12.3028
	-12.3199	12.4221
	-12.4016	12.5464
	-12.4558	12.684
	-12.4722	12.8419
	-12.4443	13.0231
	-12.3683	13.2256
	-12.2435	13.4428
	-12.0731	13.6667
	-11.8667	13.8904
	-11.64	14.1074
	-11.412	14.3103
	-11.2016	14.4912
	-11.0228	14.6418
	-10.8821	14.7546
	-10.7791	14.8247
	-10.7095	14.8517
	-10.6691	14.839
	-10.6553	14.7897
	-10.6672	14.703
	-10.706	14.5748
	-10.7734	14.4007
	-10.8687	14.1782
	-10.9865	13.9084
	-11.116	13.5977
	-11.2431	13.2583
	-11.353	12.9054
	-11.4335	12.5541
	-11.4791	12.2183
	-11.4921	11.9079
	-11.4793	11.6244
	-11.4494	11.36
	-11.412	11.1028
	-11.3769	10.842
	-11.3523	10.571
	-11.3435	10.2874
	-11.3517	9.99357
	-11.3743	9.69558
	-11.4049	9.40145
	-11.4349	9.12007
	-11.4558	8.86138
	-11.4604	8.63573
	-11.4431	8.45182
	-11.3993	8.31546
	-11.3268	8.2297
	-11.2263	8.19463
	-11.1011	8.20645
	-10.9567	8.25881
	-10.8006	8.34675
	-10.6423	8.46934
	-10.4914	8.6293
	-10.3564	8.8294
	-10.2424	9.06665
	-10.1498	9.32883
	-10.0741	9.59607
	-10.0086	9.84744
	-9.94709	10.0691
	-9.88634	10.2599
	-9.827	10.4325
	-9.77208	10.6091
	-9.7245	10.8141
	-9.68492	11.0669
	-9.65126	11.3765
	-9.62001	11.7405
	-9.58825	12.1476
	-9.55525	12.5813
	-9.52254	13.0248
	-9.49284	13.4643
	-9.46868	13.8902
	-9.45163	14.2964
	-9.44231	14.6789
	-9.44093	15.0333
	-9.44758	15.3545
	-9.46204	15.6365
	-9.48333	15.8746
	-9.50892	16.0657
	-9.53332	16.2082
	-9.54805	16.3013
	-9.545	16.3508
	-9.52199	16.3762
	-9.48447	16.4105
	-9.43996	16.487
	-9.38965	16.6207
	-9.32486	16.799
	-9.23152	16.9888
	-9.09947	17.1538
	-8.93068	17.2706
	-8.74261	17.3367
	-8.565	17.3687
	-8.43093	17.3899
	-8.36578	17.4168
	-8.37961	17.4495
	-8.46578	17.4721
	-8.60529	17.4585
	-8.77393	17.3822
	-8.95003	17.2255
	-9.11978	16.9864
	-9.27848	16.6791
	-9.42812	16.3288
	-9.57428	15.9637
	-9.72491	15.6094
	-9.89008	15.286
	-10.0795	15.0026
	-10.2988	14.7545
	-10.5481	14.5254
	-10.8236	14.2949
	-11.1203	14.0476
	-11.4364	13.7804
	-11.7744	13.5041
	-12.1394	13.2398
	-12.5357	13.0092
	-12.9634	12.8272
	-13.4178	12.6972
	-13.8911	12.6112
	-14.3735	12.5523
	-14.8548	12.501
	-15.3253	12.4421
	-15.7763	12.3693
	-16.1994	12.2851
	-16.5875	12.1992
	-16.9352	12.1248
	-17.2405	12.0765
	-17.5036	12.0673
	-17.7248	12.1031
	-17.9016	12.1781
	-18.0309	12.2771
	-18.1125	12.382
	-18.1538	12.4819
	-18.1697	12.5793
	-18.1784	12.689
	-18.194	12.8311
	-18.222	13.0226
	-18.2578	13.2705
	-18.2909	13.5695
	-18.3099	13.9017
	-18.3083	14.2412
	-18.2875	14.5618
	-18.2565	14.8435
	-18.2276	15.0765
	-18.2105	15.2613
	-18.2087	15.4063
	-18.2173	15.5233
	-18.2242	15.6218
	-18.2142	15.7066
	-18.1747	15.7781
	-18.1001	15.8334
	-17.9927	15.8676
	-17.8619	15.8751
	-17.7211	15.8527
	-17.5847	15.801
	-17.4649	15.7235
	-17.3694	15.6251
	-17.3017	15.5109
	-17.261	15.3847
	-17.2434	15.2471
	-17.2429	15.0955
	-17.2533	14.9263
	-17.2696	14.7364
	-17.2885	14.524
	-17.3072	14.2889
	-17.3239	14.0339
	-17.3365	13.7644
	-17.3433	13.4861
	-17.3428	13.2037
	-17.335	12.9199
	-17.3213	12.6361
	-17.3032	12.3527
	-17.2814	12.0703
	-17.2561	11.7922
	-17.2277	11.5246
	-17.198	11.2743
	-17.1702	11.047
	-17.1495	10.8461
	-17.1416	10.6721
	-17.1503	10.5229
	-17.1757	10.395
	-17.2144	10.2859
	-17.2601	10.1952
	-17.3054	10.1241
	-17.3438	10.0737
	-17.372	10.0454
	-17.3912	10.0398
	-17.4064	10.0556
	-17.425	10.0896
	-17.4545	10.1376
	-17.5003	10.1959
	-17.5635	10.2615
	-17.6402	10.3327
	-17.7239	10.4103
	-17.807	10.4978
	-17.8826	10.5994
	-17.9456	10.7186
	-17.9929	10.8573
	-18.0233	11.0156
	-18.0358	11.1913
	-18.0293	11.3813
	-18.0028	11.5833
	-17.9567	11.7972
	-17.8927	12.0238
	-17.815	12.2629
	-17.7297	12.5132
	-17.6447	12.7713
	-17.5663	13.0315
	-17.4968	13.2872
	-17.4336	13.5334
	-17.3694	13.7689
	-17.2937	13.9962
	-17.1959	14.2198
	-17.0685	14.4452
	-16.9084	14.6772
	-16.7159	14.9166
	-16.4934	15.1594
	-16.2455	15.4004
	-15.979	15.6352
	-15.7025	15.8609
	-15.4247	16.0755
	-15.1529	16.2773
	-14.8921	16.4641
	-14.6445	16.6331
	-14.4108	16.7806
	-14.1922	16.9043
	-13.9912	17.0034
	-13.8101	17.0785
	-13.649	17.1305
	-13.506	17.1607
	-13.3771	17.1713
	-13.2577	17.1638
	-13.1439	17.1387
	-13.0339	17.0965
	-12.928	17.0383
	-12.828	16.9648
	-12.7356	16.8764
	-12.6532	16.7737
	-12.5837	16.6573
	-12.5314	16.5254
	-12.5024	16.3738
	-12.5051	16.1957
	-12.5495	15.983
	-12.646	15.7263
	-12.8037	15.4169
	-13.0292	15.0505
	-13.3243	14.6297
	-13.6837	14.1633
	-14.0952	13.6637
	-14.5418	13.144
	-15.0064	12.6134
	-15.4752	12.0742
	-15.9406	11.5216
	-16.4009	10.9497
	-16.8579	10.3573
	-17.3114	9.75251
	-17.7553	9.15399
	-18.1765	8.58815
	-18.5569	8.08247
	-18.8767	7.65712
	-19.1198	7.31966
	-19.2788	7.06493
	-19.3567	6.87867
	-19.3644	6.74268
	-19.3163	6.64053
	-19.2239	6.56239
	-19.0924	6.50632
	-18.9192	6.47614
	-18.6977	6.47851
	-18.4226	6.52088
	-18.0944	6.60933
	-17.7208	6.74592
	-17.3139	6.92758
	-16.8867	7.14708
	-16.4495	7.39464
	-16.0072	7.65902
	-15.5602	7.92957
	-15.1064	8.19919
	-14.6447	8.46613
	-14.176	8.73368
	-13.7044	9.00912
	-13.2371	9.30245
	-12.783	9.62364
	-12.3506	9.97874
	-11.946	10.3674
	-11.5728	10.7831
	-11.2323	11.2137
	-10.9237	11.6434
	-10.6458	12.0556
	-10.3977	12.4372
	-10.1796	12.7811
	-9.99317	13.0854
	-9.84082	13.3526
	-9.72662	13.5871
	-9.65521	13.7929
	-9.62979	13.9715
	-9.65063	14.1207
	-9.71515	14.2373
	-9.81865	14.3191
	-9.95547	14.3653
	-10.1206	14.378
	-10.3112	14.3624
	-10.5268	14.3262
	-10.7679	14.2769
	-11.0338	14.2198
	-11.3215	14.1573
	-11.6259	14.0895
	-11.9394	14.0127
	-12.2533	13.9214
	-12.5605	13.8098
	-12.8558	13.6742
	-13.1365	13.5135
	-13.4016	13.3296
	-13.6514	13.1278
	-13.8863	12.9157
	-14.1061	12.7001
	-14.3093	12.4854
	-14.4935	12.2734
	-14.6558	12.0636
	-14.7925	11.854
	-14.8994	11.6426
	-14.9725	11.4299
	-15.0099	11.2192
	-15.0109	11.0158
	-14.9767	10.8253
	-14.9103	10.653
	-14.8152	10.5033
	-14.6941	10.3782
	-14.548	10.2778
	-14.3773	10.2005
	-14.1825	10.1445
	-13.9655	10.1066
	-13.73	10.0827
	-13.4816	10.0688
	-13.2268	10.0617
	-12.9707	10.0595
	-12.7155	10.0615
	-12.4609	10.0692
	-12.2049	10.0855
	-11.9445	10.1131
	-11.6772	10.1528
	-11.4025	10.2043
	-11.1227	10.2657
	-10.8412	10.3339
	-10.5627	10.4053
	-10.2922	10.4778
	-10.0353	10.5513
	-9.79734	10.6268
	-9.58266	10.7057
	-9.39518	10.789
	-9.23783	10.877
	-9.11194	10.968
	-9.0171	11.0581
	-8.95201	11.1432
	-8.91486	11.2197
	-8.90327	11.285
	-8.91433	11.3373
	-8.94542	11.377
	-8.99444	11.4062
	-9.05956	11.4273
	-9.13922	11.442
	-9.23256	11.4514
	-9.33954	11.4555
	-9.46022	11.4529
	-9.59428	11.4409
	-9.74095	11.4179
	-9.89862	11.384
	-10.0644	11.3412
	-10.2344	11.2928
	-10.4048	11.243
	-10.5728	11.1965
	-10.736	11.1563
	-10.8918	11.1234
	-11.0381	11.0975
	-11.1727	11.0778
	-11.2937	11.0628
	-11.4001	11.0504
	-11.4919	11.039
	-11.5705	11.0277
	-11.6372	11.0162
	-11.6926	11.0039
	-11.7364	10.9912
	-11.7679	10.9793
	-11.7859	10.9691
	-11.7893	10.9607
	-11.778	10.9537
	-11.7529	10.9481
	-11.7156	10.9436
	-11.6678	10.94
	-11.6114	10.9386
	-11.5484	10.9414
	-11.4797	10.9506
	-11.4055	10.9664
	-11.3259	10.9882
	-11.2414	11.014
	-11.152	11.0405
	-11.0577	11.0643
	-10.9578	11.0835
	-10.8525	11.0981
	-10.7422	11.11
	-10.6287	11.1209
	-10.5152	11.1323
	-10.4063	11.145
	-10.3059	11.1574
	-10.2163	11.1664
	-10.1379	11.1688
	-10.0705	11.163
	-10.0128	11.1484
	-9.96401	11.1262
	-9.92391	11.0991
	-9.89316	11.0711
	-9.8724	11.0454
	-9.86207	11.0235
	-9.86294	11.005
	-9.87643	10.9884
	-9.90402	10.97
	-9.94676	10.9454
	-10.0051	10.911
	-10.0788	10.8657
	-10.166	10.811
	-10.264	10.7504
	-10.3697	10.689
	-10.4807	10.6319
	-10.5946	10.5824
	-10.7092	10.5401
	-10.8228	10.5031
	-10.9341	10.4685
	-11.0413	10.4337
	-11.1423	10.3973
	-11.2353	10.3603
	-11.319	10.3261
	-11.3926	10.2985
	-11.4555	10.2807
	-11.5081	10.2743
	-11.5515	10.2796
	-11.5863	10.2948
	-11.6128	10.3165
	-11.6305	10.3419
	-11.6385	10.3691
	-11.636	10.3972
	-11.6215	10.4259
	-11.594	10.4564
	-11.5534	10.4903
	-11.4999	10.5286
	-11.4348	10.571
	-11.3605	10.6167
	-11.2803	10.6641
	-11.1975	10.7117
	-11.1143	10.7572
	-11.032	10.7999
	-10.9514	10.8404
	-10.8726	10.8799
	-10.7956	10.9195
	-10.7208	10.9604
	-10.6495	11.0033
	-10.5828	11.0473
	-10.5217	11.0901
	-10.4667	11.1292
	-10.4186	11.1626
	-10.3776	11.1891
	-10.3433	11.2077
	-10.316	11.2191
	-10.2959	11.2249
	-10.2834	11.2269
	-10.2783	11.226
	-10.2803	11.2234
	-10.2895	11.2201
	-10.3056	11.2163
	-10.328	11.2104
	-10.3565	11.2002
	-10.3912	11.184
	-10.4321	11.1601
	-10.4788	11.1282
	-10.5306	11.0897
	-10.5868	11.0479
	-10.6463	11.006
	-10.7077	10.9662
	-10.77	10.929
	-10.8327	10.8941
	-10.8949	10.8597
	-10.9558	10.8234
	-11.015	10.7842
	-11.0724	10.743
	-11.1281	10.7018
	-11.182	10.6628
	-11.2335	10.6282
	-11.2821	10.5997
	-11.3265	10.5776
	-11.3646	10.5607
	-11.3947	10.5479
	-11.4154	10.5383
	-11.426	10.5314
	-11.4263	10.5264
	-11.4169	10.5233
	-11.3997	10.5224
	-11.3767	10.5239
	-11.3499	10.5275
	-11.3209	10.5332
	-11.2909	10.5412
	-11.2606	10.5517
	-11.2297	10.5638
	-11.1978	10.5769
	-11.1649	10.5907
	-11.1307	10.6047
	-11.0952	10.6183
	-11.059	10.6315
	-11.0237	10.6451
	-10.9908	10.6595
	-10.9611	10.6749
	-10.935	10.6914
	-10.9122	10.7093
	-10.8919	10.7281
	-10.873	10.7466
	-10.8553	10.7634
	-10.8394	10.7778
	-10.8264	10.7894
	-10.8169	10.7977
	-10.8115	10.8034
	-10.8103	10.8081
	-10.8126	10.8131
	-10.8171	10.8191
	-10.8222	10.8262
	-10.8273	10.8341
	-10.8316	10.8418
	-10.8349	10.8472
	-10.8377	10.8494
	-10.8413	10.8484
	-10.8468	10.8449
	-10.8546	10.8399
	-10.8647	10.8347
	-10.8765	10.831
	-10.8888	10.8294
	-10.9	10.8296
	-10.909	10.8308
	-10.9153	10.8325
	-10.9189	10.8338
	-10.9203	10.8339
	-10.9203	10.8327
	-10.9203	10.8309
	-10.9212	10.8292
	-10.9233	10.828
	-10.9261	10.8275
	-10.929	10.8283
	-10.9308	10.8304
	-10.9305	10.8328
	-10.9275	10.835
	-10.9226	10.837
	-10.9168	10.8387
	-10.9109	10.8398
	-10.9058	10.8403
	-10.9025	10.8411
	-10.9012	10.8424
	-10.9019	10.844
	-10.9043	10.8454
	-10.9085	10.8463
	-10.9145	10.8454
	-10.9221	10.8411
	-10.9314	10.8327
	-10.9427	10.8204
	-10.956	10.8056
	-10.971	10.7892
	-10.9867	10.7728
	-11.0024	10.7576
	-11.0173	10.7439
	-11.0309	10.7309
	-11.0431	10.7174
	-11.0546	10.7032
	-11.066	10.6883
	-11.0775	10.6729
	-11.0891	10.6579
	-11.1008	10.6449
	-11.1122	10.6347
	-11.1224	10.6273
	-11.1305	10.6221
	-11.1356	10.6185
	-11.1374	10.6152
	-11.1352	10.6109
	-11.1294	10.6047
	-11.1207	10.5974
	-11.1098	10.5899
	-11.0973	10.583
	-11.0836	10.578
	-11.0692	10.5762
	-11.0543	10.5779
	-11.0386	10.5823
	-11.022	10.5885
	-11.0047	10.5958
	-10.9866	10.6036
	-10.9676	10.6112
	-10.948	10.6187
	-10.9283	10.6271
	-10.9089	10.6372
	-10.8901	10.6493
	-10.872	10.6634
	-10.8549	10.6797
	-10.8388	10.6977
	-10.8238	10.7162
	-10.8098	10.7345
	-10.7974	10.7527
	-10.7871	10.7708
	-10.7791	10.7887
	-10.7735	10.8062
	-10.7708	10.8235
	-10.7708	10.8405
	-10.7729	10.8563
	-10.7765	10.8703
	-10.7811	10.8826
	-10.7862	10.8932
	-10.7912	10.9018
	-10.7961	10.9082
	-10.8016	10.913
	-10.8081	10.9163
	-10.8164	10.9178
	-10.827	10.9174
	-10.8407	10.9153
	-10.8579	10.9114
	-10.8781	10.9051
	-10.9007	10.8963
	-10.9249	10.8854
	-10.9496	10.8732
	-10.9735	10.8598
	-10.9964	10.8457
	-11.0184	10.8314
	-11.0401	10.817
	-11.062	10.8016
	-11.0842	10.7848
	-11.1067	10.7672
	-11.1289	10.7493
	-11.1493	10.7317
	-11.1669	10.7153
	-11.181	10.701
	-11.1912	10.689
	-11.1974	10.6787
	-11.1999	10.6691
	-11.1999	10.6602
	-11.1981	10.6517
	-11.1949	10.6434
	-11.1905	10.6354
	-11.1848	10.6287
	-11.1774	10.6238
	-11.1676	10.6204
	-11.1552	10.6184
	-11.1407	10.6182
	-11.1248	10.6195
	-11.108	10.6217
	-11.091	10.6245
	-11.0743	10.6279
	-11.058	10.6321
	-11.042	10.6369
	-11.0263	10.6423
	-11.0111	10.6491
	-10.9968	10.6576
	-10.9837	10.6672
	-10.9721	10.6776
	-10.9622	10.6886
	-10.9539	10.6998
	-10.9468	10.7107
	-10.9401	10.7212
	-10.9337	10.7319
	-10.9271	10.743
	-10.9204	10.7542
	-10.9137	10.765
	-10.9077	10.7755
	-10.903	10.7854
	-10.8999	10.7939
	-10.8984	10.8006
	-10.8984	10.8057
	-10.8997	10.8093
	-10.9014	10.8112
	-10.9031	10.8115
	-10.9047	10.811
	-10.9064	10.8104
	-10.9082	10.8095
	-10.9106	10.8083
	-10.9142	10.807
	-10.9191	10.8053
	-10.925	10.8024
	-10.9312	10.7979
	-10.9374	10.7924
	-10.9432	10.7862
	-10.948	10.7798
	-10.9518	10.7735
	-10.9551	10.7678
	-10.9583	10.7629
	-10.9615	10.7579
	-10.9647	10.7523
	-10.9681	10.7463
	-10.9713	10.7401
	-10.9736	10.7338
	-10.9744	10.7282
	-10.974	10.7242
	-10.9728	10.7222
	-10.9712	10.7216
	-10.9699	10.7215
	-10.9697	10.7213
	-10.9708	10.7202
	-10.9727	10.7173
	-10.9746	10.7126
	-10.9763	10.7067
	-10.9772	10.7009
	-10.977	10.6956
	-10.9762	10.6915
	-10.9759	10.6893
	-10.9769	10.6892
	-10.9798	10.6902
	-10.9846	10.6915
	-10.9911	10.693
	-10.9983	10.6943
	-11.0053	10.6949
	-11.0111	10.6947
	-11.0157	10.6944
	-11.0197	10.6943
	-11.0236	10.6943
	-11.0282	10.6943
	-11.0342	10.6947
	-11.0416	10.6955
	-11.0496	10.6961
	-11.0569	10.6965
	-11.0625	10.6971
	-11.0657	10.6978
	-11.066	10.6985
	-11.0638	10.6989
	-11.0602	10.6993
	-11.0563	10.6998
	-11.053	10.7
	-11.0504	10.6998
	-11.0482	10.6996
	-11.0455	10.6996
	-11.0408	10.6998
	-11.0332	10.7002
	-11.0225	10.7014
	-11.0092	10.7037
	-10.9945	10.7067
	-10.9796	10.7104
	-10.966	10.7148
	-10.9543	10.7199
	-10.9443	10.7254
	-10.9353	10.7311
	-10.9265	10.7374
	-10.917	10.7444
	-10.9059	10.7516
	-10.8933	10.7584
	-10.8802	10.7647
	-10.8677	10.7701
	-10.8569	10.7739
	-10.8487	10.7759
	-10.8434	10.7769
	-10.8411	10.7773
	-10.8407	10.7774
	-10.8414	10.7775
	-10.8428	10.7782
	-10.8448	10.7794
	-10.8474	10.7805
	-10.8514	10.7806
	-10.8575	10.7797
	-10.8665	10.7775
	-10.8782	10.7737
	-10.8918	10.7684
	-10.9066	10.7621
	-10.9216	10.7555
	-10.9356	10.7484
	-10.9483	10.7409
	-10.96	10.7336
	-10.9712	10.7267
	-10.9825	10.72
	-10.994	10.7135
	-11.0056	10.7076
	-11.0171	10.7025
	-11.0274	10.6977
	-11.0361	10.6929
	-11.0428	10.6883
	-11.0476	10.6838
	-11.0505	10.679
	-11.0518	10.674
	-11.0522	10.6693
	-11.0522	10.6653
	-11.0519	10.6619
	-11.0511	10.6592
	-11.0496	10.6576
	-11.047	10.657
	-11.0431	10.6568
	-11.0377	10.6568
	-11.0315	10.6568
	-11.0256	10.6571
	-11.0203	10.6572
	-11.0164	10.6573
	-11.014	10.6582
	-11.0129	10.6605
	-11.0123	10.6645
	-11.0114	10.6703
	-11.0098	10.678
	-11.0073	10.6874
	-11.0038	10.6971
	-10.9998	10.7063
	-10.9959	10.7146
	-10.9929	10.722
	-10.9908	10.7284
	-10.9897	10.7344
	-10.9894	10.741
	-10.9895	10.7486
	-10.9891	10.7568
	-10.9878	10.7652
	-10.9858	10.7733
	-10.9832	10.7807
	-10.9803	10.7866
	-10.9772	10.7909
	-10.9745	10.7942
	-10.9723	10.7971
	-10.9703	10.7999
	-10.9684	10.8026
	-10.9666	10.8056
	-10.9652	10.8087
	-10.9639	10.8109
	-10.9631	10.8116
	-10.9631	10.8106
	-10.9642	10.808
	-10.9661	10.8034
	-10.9684	10.7972
	-10.9706	10.7906
	-10.9724	10.7841
	-10.9734	10.7779
	-10.9737	10.7721
	-10.9738	10.7666
	-10.9743	10.7613
	-10.9754	10.7553
	-10.9772	10.7482
	-10.9801	10.7404
	-10.9836	10.7324
	-10.987	10.7243
	-10.9896	10.7165
	-10.9911	10.7096
	-10.9913	10.7035
	-10.9904	10.6978
	-10.9889	10.6917
	-10.9877	10.6855
	-10.9874	10.6792
	-10.988	10.6729
	-10.9891	10.6669
	-10.9904	10.6623
	-10.9913	10.6594
	-10.9913	10.658
	-10.9901	10.6576
	-10.9881	10.6582
	-10.9859	10.6592
	-10.9842	10.6598
	-10.9834	10.6597
	-10.9841	10.6595
	-10.9862	10.6597
	-10.9891	10.6606
	-10.9918	10.6627
	-10.9939	10.6665
	-10.9951	10.6719
	-10.995	10.6781
	-10.994	10.6842
	-10.9927	10.69
	-10.9919	10.6951
	-10.9918	10.6993
	-10.9923	10.7026
	-10.9934	10.706
	-10.9947	10.7103
	-10.9958	10.7154
	-10.996	10.7213
	-10.9955	10.7278
	-10.9944	10.7345
	-10.9925	10.7403
	-10.9902	10.7446
	-10.9881	10.7476
	-10.9866	10.7498
	-10.9856	10.7514
	-10.9848	10.7529
	-10.9841	10.755
	-10.983	10.7579
	-10.981	10.761
	-10.9781	10.7637
	-10.9749	10.766
	-10.9719	10.7675
	-10.9695	10.7679
	-10.9678	10.7671
	-10.9673	10.766
	-10.9681	10.7649
	-10.9698	10.7639
	-10.972	10.7631
	-10.9743	10.7628
	-10.9765	10.7627
	-10.9781	10.7622
	-10.9792	10.7606
	-10.9802	10.7578
	-10.9815	10.7539
	-10.9832	10.7486
	-10.9853	10.7423
	-10.988	10.7357
	-10.9913	10.7297
	-10.9946	10.7243
	-10.9977	10.7196
	-11.0007	10.7158
	-11.0035	10.7128
	-11.0061	10.71
	-11.0084	10.7068
	-11.0108	10.7036
	-11.0133	10.7007
	-11.0157	10.6979
	-11.0176	10.6953
	-11.0189	10.6933
	-11.0193	10.6919
	-11.0185	10.6906
	-11.0165	10.689
	-11.0136	10.6874
	-11.0105	10.6859
	-11.0074	10.6845
	-11.0047	10.6832
	-11.0027	10.6826
	-11.0015	10.6829
	-11.0007	10.6839
	-10.9999	10.6854
	-10.9989	10.6873
	-10.9972	10.6897
	-10.9946	10.6919
	-10.991	10.6936
	-10.9868	10.6953
	-10.9827	10.697
	-10.979	10.6987
	-10.976	10.7004
	-10.9741	10.7024
	-10.9731	10.705
	-10.9726	10.7077
	-10.972	10.7103
	-10.9711	10.713
	-10.97	10.7159
	-10.9685	10.7186
	-10.9671	10.7213
	-10.9661	10.7242
	-10.9662	10.7275
	-10.9672	10.7307
	-10.9688	10.7337
	-10.9706	10.7366
	-10.9722	10.7394
	-10.9726	10.7417
	-10.9714	10.7432
	-10.9691	10.7445
	-10.9661	10.7456
	-10.963	10.7464
	-10.9605	10.7468
	-10.9593	10.7473
	-10.9598	10.748
	-10.9617	10.7486
	-10.9645	10.7488
	-10.9679	10.7489
	-10.9714	10.749
	-10.9744	10.7486
	-10.9769	10.7474
	-10.9793	10.7457
	-10.9821	10.7435
	-10.9855	10.7405
	-10.9896	10.7366
	-10.9943	10.7326
	-10.9994	10.7289
	-11.0042	10.7256
	-11.0082	10.7228
	-11.0114	10.7208
	-11.014	10.7196
	-11.0159	10.7186
	-11.0175	10.7172
	-11.0192	10.7154
	-11.0212	10.7133
	-11.0234	10.7105
	-11.0254	10.7074
	-11.027	10.7047
	-11.0279	10.7027
	-11.0276	10.7014
	-11.0261	10.7005
	-11.0239	10.7
	-11.0214	10.6998
	-11.0189	10.6993
	-11.0166	10.6982
	-11.0147	10.6969
	-11.0132	10.6957
	-11.0114	10.6945
	-11.009	10.6936
	-11.0059	10.6935
	-11.0023	10.6944
	-10.9983	10.6961
	-10.9942	10.6982
	-10.9908	10.7006
	-10.9885	10.7032
	-10.9871	10.7054
	-10.9863	10.7071
	-10.9858	10.7086
	-10.985	10.7103
	-10.9833	10.7121
	-10.9807	10.7139
	-10.9774	10.7162
	-10.9741	10.7188
	-10.9712	10.7214
	-10.9692	10.7236
	-10.9685	10.7257
	-10.969	10.7277
	-10.9702	10.7295
	-10.9715	10.7312
	-10.9726	10.7333
	-10.9731	10.7358
	-10.9728	10.7386
	-10.9717	10.741
	-10.9703	10.7432
	-10.9691	10.7449
	-10.9683	10.7457
	-10.9682	10.7455
	-10.9688	10.7448
	-10.9699	10.744
	-10.9712	10.7431
	-10.9722	10.7422
	-10.9729	10.7416
	-10.9737	10.7413
	-10.9745	10.7408
	-10.9756	10.7396
	-10.9773	10.7381
	-10.9798	10.7363
	-10.9828	10.7341
	-10.9861	10.7317
	-10.9894	10.7295
	-10.9926	10.7278
	-10.9953	10.7262
	-10.9974	10.7244
	-10.9991	10.7225
	-11.0006	10.7205
	-11.002	10.7179
	-11.0033	10.7149
	-11.0048	10.7119
	-11.0064	10.7094
	-11.0079	10.7074
	-11.0093	10.7059
	-11.0106	10.7051
	-11.0119	10.7051
	-11.013	10.7053
	-11.0138	10.7054
	-11.0144	10.7055
	-11.0144	10.7056
	-11.0138	10.7054
	-11.0123	10.705
	-11.0102	10.7047
	-11.0078	10.7048
	-11.0054	10.705
	-11.0032	10.7052
	-11.0018	10.7059
	-11.0012	10.7069
	-11.0012	10.7082
	-11.0013	10.7093
	-11.0016	10.7106
	-11.0016	10.7122
	-11.0011	10.7136
	-11.0001	10.7148
	-10.999	10.7159
	-10.9981	10.7171
	-10.9974	10.7182
	-10.997	10.7189
	-10.997	10.7198
	-10.9974	10.7211
	-10.9976	10.7226
	-10.9973	10.724
	-10.9966	10.7256
	-10.9956	10.7274
	-10.9943	10.7289
	-10.9929	10.7297
	-10.9919	10.7303
	-10.9916	10.7308
	-10.9915	10.7312
	-10.9914	10.7316
	-10.9911	10.7324
	-10.9902	10.7337
	-10.9884	10.7352
	-10.9857	10.7364
	-10.9827	10.7373
	-10.98	10.7379
	-10.9777	10.738
	-10.976	10.7373
	-10.9752	10.7364
	-10.9753	10.7356
	-10.9757	10.735
	-10.9761	10.7344
	-10.9765	10.734
	-10.977	10.7339
	-10.9776	10.7335
	-10.9787	10.7324
	-10.9807	10.7305
	-10.9839	10.7282
	-10.988	10.7253
	-10.9924	10.7221
	-10.9968	10.7194
	-11.0005	10.7176
	-11.0031	10.7166
	-11.0042	10.716
	-11.0043	10.7158
	-11.004	10.7156
	-11.0036	10.7148
	-11.0035	10.713
	-11.004	10.7107
	-11.0052	10.7083
	-11.0066	10.706
	-11.0078	10.7041
	-11.0085	10.703
	-11.0086	10.703
	-11.008	10.7036
	-11.0068	10.7043
	-11.0053	10.7049
	-11.0039	10.7055
	-11.0027	10.7057
	-11.0015	10.7054
	-11.0003	10.7052
	-10.9991	10.7055
	-10.9975	10.7061
	-10.9953	10.7071
	-10.9929	10.7088
	-10.9906	10.711
	-10.9886	10.7131
	-10.9873	10.7149
	-10.987	10.7164
	-10.9879	10.7178
	-10.9896	10.7192
	-10.9918	10.7206
	-10.994	10.7227
	-10.9959	10.7257
	-10.997	10.7291
	-10.9973	10.7324
	-10.997	10.7353
	-10.9966	10.7377
	-10.9963	10.739
	-10.9962	10.739
	-10.9965	10.7385
	-10.9971	10.7379
	-10.9975	10.7374
	-10.9977	10.7373
	-10.9976	10.7379
	-10.9974	10.7391
	-10.997	10.7405
	-10.9964	10.7414
	-10.9959	10.7419
	-10.9957	10.7419
	-10.9959	10.7412
	-10.9964	10.7398
	-10.997	10.7383
	-10.9978	10.7369
	-10.9983	10.7355
	-10.9984	10.7339
