# Supplementary material for: Arresting failure propagation in buildings through collapse isolation
Source: Nature. 2024 May 15;629(8012):592–6. doi: 10.1038/s41586-024-07268-5 (PMC11096105; doi:10.1038/s41586-024-07268-5)
Supplement: Supplementary file 13 — Source Data Extended Data Fig. 2 [file 41586_2024_7268_MOESM13_ESM.xlsx]

## Sheet: ED_Figure2b
	Time (s)	Axial load (kN)			Time (s)	Axial load (kN)
		EXPERIMENTAL				SIMULATION
	0	2.34045			0	0
	0.00500004	-22.2654			0.01	0.316569
	0.01	-64.6731			0.02	-29.4421
	0.015	-39.5806			0.03	-11.1611
	0.02	0.517799			0.04	12.6121
	0.025	-12.4582			0.05	131.52
	0.03	-34.1126			0.06	272.694
	0.035	-0.2589			0.07	333.82
	0.04	70.6174			0.08	360.219
	0.045	45.9391			0.09	280.249
	0.05	24.5023			0.1	252.208
	0.055	85.1883			0.11	224.338
	0.06	142.985			0.12	179.568
	0.065	140.127			0.13	84.4373
	0.07	127.451			0.14	-21.6684
	0.075	173.463			0.15	-70.538
	0.08	226.05			0.16	-141.923
	0.085	212.65			0.17	-229.304
	0.09	165.271			0.18	-311.132
	0.095	183.311			0.19	-329.273
	0.1	212.67			0.2	-317.847
	0.105	170.418			0.21	-353.289
	0.11	109.628			0.22	-368.457
	0.115	110.415			0.23	-370.304
	0.12	124.572			0.24	-361.119
	0.125	68.0699			0.25	-373.113
	0.13	-5.56116			0.26	-408.782
	0.135	-16.6835			0.27	-418.081
	0.14	-8.68867			0.28	-400.693
	0.145	-75.6401			0.29	-389.956
	0.15	-161.792			0.3	-400.202
	0.155	-171.122			0.31	-410.684
	0.16	-147.925			0.32	-422.211
	0.165	-224.207			0.33	-399.218
	0.17	-293.313			0.34	-322.167
	0.175	-290.092			0.35	-296.458
	0.18	-275.728			0.36	-295.18
	0.185	-326.172			0.37	-299.081
	0.19	-387.604			0.38	-317.021
	0.195	-381.856			0.39	-337.078
	0.2	-348.489			0.4	-339.413
	0.205	-376.647			0.41	-364.128
	0.21	-419.821			0.42	-362.604
	0.215	-405.447			0.43	-381.996
	0.22	-366.26			0.44	-336.693
	0.225	-394.024			0.45	-318.58
	0.23	-438.017			0.46	-277.75
	0.235	-411.868			0.47	-328.098
	0.24	-369.709			0.48	-337.287
	0.245	-390.068			0.49	-352.457
	0.25	-436.929			0.5	-362.021
	0.255	-410.791			0.51	-338.327
	0.26	-371.966			0.52	-324.083
	0.265	-403.769			0.53	-319.888
	0.27	-455.632			0.54	-316.835
	0.275	-440.419			0.55	-294.571
	0.28	-410.118			0.56	-265.03
	0.285	-435.811			0.57	-210.263
	0.29	-484.008			0.58	-194.976
	0.295	-480.093			0.59	-191.951
	0.3	-447.617			0.6	-176.082
	0.305	-476.375			0.61	-162.047
	0.31	-531.034			0.62	-47.2687
	0.315	-520.077			0.63	-28.1332
	0.32	-482.03			0.64	-50.4208
	0.325	-513.201			0.65	-33.3595
	0.33	-589.908			0.66	-50.8299
	0.335	-556.085			0.67	-21.3981
	0.34	-524.023			0.68	9.87681
	0.345	-557.349			0.69	-12.3149
	0.35	-608.041			0.7	-15.6394
	0.355	-584.575			0.71	-41.9238
	0.36	-543.751			0.72	-17.5604
	0.365	-564.826			0.73	1.04859
	0.37	-597.737			0.74	14.533
	0.375	-583.808			0.75	-8.42493
	0.38	-543.534			0.76	-22.6936
	0.385	-566.586			0.77	29.1892
	0.39	-605.701			0.78	30.5464
	0.395	-574.229			0.79	16.2674
	0.4	-539.578			0.8	35.0749
	0.405	-572.479			0.81	42.5813
	0.41	-625.729			0.82	182.534
	0.415	-610.226			0.83	95.6221
	0.42	-570.449			0.84	60.7673
	0.425	-601.362			0.85	-32.5155
	0.43	-646.565			0.86	-22.444
	0.435	-623.969			0.87	-67.3395
	0.44	-588.354			0.88	-67.4571
	0.445	-609.45			0.89	-61.3804
	0.45	-652.603			0.9	-100.28
	0.455	-643.635			0.91	-71.6654
	0.46	-567.176			0.92	-67.4403
	0.465	-597.83			0.93	-72.4077
	0.47	-648.968			0.94	-68.9979
	0.475	-621.048			0.95	-39.4207
	0.48	-565.602			0.96	-40.4644
	0.485	-582.131			0.97	-3.48549
	0.49	-610.527			0.98	7.81062
	0.495	-578.33			0.99	6.04355
	0.5	-535.529			1	-6.76949
	0.505	-557.929			1.01	4.04829
	0.51	-588.417			1.02	52.8285
	0.515	-547.718			1.03	117.519
	0.52	-490.863			1.04	99.3573
	0.525	-513.781			1.05	112.943
	0.53	-557.079			1.06	105.376
	0.535	-528.683			1.07	100.228
	0.54	-483.148			1.08	92.9402
	0.545	-507.257			1.09	109.748
	0.55	-549.633			1.1	126.938
	0.555	-519.187			1.11	122.346
	0.56	-475.402			1.12	190.381
	0.565	-497.45			1.13	225.513
	0.57	-540.883			1.14	245.041
	0.575	-532.577			1.15	261.441
	0.58	-470.048			1.16	301.082
	0.585	-498.661			1.17	277.675
	0.59	-539.671			1.18	245.146
	0.595	-531.076			1.19	246.529
	0.6	-493.929			1.2	250.58
	0.605	-507.277			1.21	238.067
	0.61	-542.198			1.22	292.181
	0.615	-512.756			1.23	296.154
	0.62	-468.173			1.24	310.339
	0.625	-469.447			1.25	283.973
	0.63	-510.291			1.26	252.339
	0.635	-488.896			1.27	247.047
	0.64	-432.828			1.28	249.493
	0.645	-436.018			1.29	268.311
	0.65	-480.88			1.3	255.654
	0.655	-453.147			1.31	313.681
	0.66	-390.638			1.32	328.724
	0.665	-386.226			1.33	323.185
	0.67	-425.227			1.34	342.652
	0.675	-400.279			1.35	386.333
	0.68	-356.318			1.36	409.454
	0.685	-357.043			1.37	481.473
	0.69	-413.918			1.38	502.489
	0.695	-370.309			1.39	519.833
	0.7	-309.571			1.4	557.21
	0.705	-334.136			1.41	556.546
	0.71	-372.474			1.42	584.577
	0.715	-328.751			1.43	611.741
	0.72	-290.092			1.44	625.156
	0.725	-300.634			1.45	639.508
	0.73	-334.498			1.46	678.633
	0.735	-306.868			1.47	695.875
	0.74	-255.979			1.48	717.408
	0.745	-277.323			1.49	726.421
	0.75	-309.986			1.5	708.002
	0.755	-261.758			1.51	709.976
	0.76	-202.232			1.52	701.669
	0.765	-212.349			1.53	695.426
	0.77	-233.072			1.54	682.108
	0.775	-194.703			1.55	695.155
	0.78	-149.82			1.56	683.425
	0.785	-161.843			1.57	726.124
	0.79	-178.465			1.58	759.755
	0.795	-134.307			1.59	783.47
	0.8	-75.0187			1.6	828.429
	0.805	-71.5702			1.61	801.596
	0.81	-106.138			1.62	788.78
	0.815	-90.5113			1.63	812.855
	0.82	-17.3877			1.64	811.319
	0.825	-31.1094			1.65	798.336
	0.83	-69.0019			1.66	893.615
	0.835	-17.4084			1.67	914.982
	0.84	40.1709			1.68	852.895
	0.845	26.3249			1.69	835.343
	0.85	-13.1003			1.7	804.314
	0.855	20.0492			1.71	807.275
	0.86	71.3734			1.72	782.16
	0.865	49.7812			1.73	774.579
	0.87	5.69579			1.74	739.888
	0.875	37.0123			1.75	875.76
	0.88	88.1191			1.76	851.227
	0.885	69.9857			1.77	819.535
	0.89	48.1967			1.78	867.132
	0.895	70.9074			1.79	887.788
	0.9	125.131			1.8	888.943
	0.905	101.882			1.81	866.805
	0.91	56.3573			1.82	855.404
	0.915	79.7514			1.83	872.81
	0.92	125.732			1.84	817.203
	0.925	100.867			1.85	892.946
	0.93	61.5352			1.86	921.376
	0.935	92.2822			1.87	803.807
	0.94	156.075			1.88	828.903
	0.945	150.938			1.89	834.082
	0.95	105.331			1.9	810.825
	0.955	124.79			1.91	819.034
	0.96	172.003			1.92	790.783
	0.965	148.96			1.93	810.766
	0.97	103.125			1.94	830.344
	0.975	123.474			1.95	845.216
	0.98	161.75			1.96	838.606
	0.985	135.891			1.97	854.893
	0.99	71.011			1.98	926.505
	0.995	108.945			1.99	947.604
	1	143.741			2	944.86
	1.005	120.699			2.01	963.664
	1.01	72.9475			2.02	932.633
	1.015	90.3249			2.03	913.991
	1.02	132.36			2.04	943.914
	1.025	105.921			2.05	923.509
	1.03	59.3812			2.06	920.568
	1.035	79.1715			2.07	874.304
	1.04	124.769			2.08	909.144
	1.045	109.867			2.09	967.021
	1.05	70.9799			2.1	1006.11
	1.055	96.5488			2.11	960.449
	1.06	139.526			2.12	971.324
	1.065	121.88			2.13	994.609
	1.07	71.5288			2.14	980.837
	1.075	87.7566			2.15	978.061
	1.08	147.977			2.16	973.292
	1.085	114.951			2.17	939.551
	1.09	68.3081			2.18	989.008
	1.095	97.0666			2.19	950.417
	1.1	146.548			2.2	917.204
	1.105	131.345			2.21	925.406
	1.11	89.9003			2.22	908.011
	1.115	112.911			2.23	921.459
	1.12	151.767			2.24	912.251
	1.125	135.933			2.25	918.149
	1.13	91.9715			2.26	947.105
	1.135	116.204			2.27	955.325
	1.14	166.327			2.28	972.738
	1.145	144.228			2.29	928.706
	1.15	99.7488			2.3	907.048
	1.155	127.814			2.31	906.831
	1.16	173.38			2.32	924.767
	1.165	203.164			2.33	888.076
	1.17	195.438			2.34	962.242
	1.175	231.404			2.35	921.408
	1.18	229.136			2.36	913.255
	1.185	210.516			2.37	911.556
	1.19	177.118			2.38	904.197
	1.195	200.129			2.39	913.487
	1.2	232.523			2.4	907.805
	1.205	214.441			2.41	853.133
	1.21	173.235			2.42	919.211
	1.215	193.243			2.43	883.631
	1.22	266.428			2.44	815.205
	1.225	236.593			2.45	800.983
	1.23	186.491			2.46	756.562
	1.235	228.163			2.47	797.153
	1.24	264.771			2.48	802.373
	1.245	240.611			2.49	856.845
	1.25	186.439			2.5	836.425
	1.255	205.618			2.51	800.307
	1.26	257.067			2.52	897.942
	1.265	243.738			2.53	915.377
	1.27	205.504			2.54	903.524
	1.275	239.399			2.55	890.963
	1.28	295.135			2.56	887.207
	1.285	273.284			2.57	922.634
	1.29	222.105			2.58	914.147
	1.295	240.373			2.59	877.76
	1.3	302.146			2.6	882.089
	1.305	297.248			2.61	885.453
	1.31	265.445			2.62	894.198
					2.63	901.345
					2.64	890.024
					2.65	882.787
					2.66	889.76
					2.67	863.466
					2.68	832.174
					2.69	864.113
					2.7	853.202
					2.71	827.868
					2.72	941.422
					2.73	967.769
					2.74	933.549
					2.75	919.049
					2.76	929.678
					2.77	911.412
					2.78	885.553
					2.79	913.158
					2.8	946.078
					2.81	991.29
					2.82	982.155
					2.83	995.078
					2.84	1001.75
					2.85	1008.78
					2.86	1035.18
					2.87	1017.99
					2.88	1005.42
					2.89	1021.35
					2.9	1015.97
					2.91	1006.63
					2.92	1012.92
					2.93	1011.79
					2.94	1004.32
					2.95	1021.62
					2.96	1027.9
					2.97	1024.42
					2.98	1018.9
					2.99	1015.9
					3	1007.08
					3.01	1015.22
					3.02	1020.14
					3.03	1006.18
					3.04	998.197
					3.05	1018.72
					3.06	995.931
					3.07	1018.4
					3.08	1011.39
					3.09	994.732
					3.1	999.726
					3.11	1010.33
					3.12	998.794
					3.13	1006.46
					3.14	1005.84
					3.15	1020.04
					3.16	1030.87
					3.17	1040.33
					3.18	1056.75
					3.19	1065.45
					3.2	1041.09
					3.21	1055.11
					3.22	1063.13
					3.23	1058.97
					3.24	1044.69
					3.25	1049.95
					3.26	1050.95
					3.27	1045.65
					3.28	1039.12
					3.29	1038.2
					3.3	1034.1
					3.31	1051.54
					3.32	1045.81
					3.33	1053.62
					3.34	1057.67
					3.35	1057.06
					3.36	1051.92
					3.37	1057.88
					3.38	1055.67
					3.39	1052.37
					3.4	1055.34
					3.41	1065.95
					3.42	1053.69
					3.43	1070.21
					3.44	1065.65
					3.45	1052.04
					3.46	1072.06
					3.47	1082.74
					3.48	1084.38
					3.49	1078.65
					3.5	1083.19
					3.51	1084.55
					3.52	1085.98
					3.53	1075.11
					3.54	1075.36
					3.55	1076.28
					3.56	1067.94
					3.57	1063.24
					3.58	1062.08
					3.59	1060.25
					3.6	1065.26
					3.61	1060.01
					3.62	1056.47
					3.63	1045.09
					3.64	1053.3
					3.65	1050.21
					3.66	1046.83
					3.67	1045.19
					3.68	1042.88
					3.69	1039.12
					3.7	1038.91
					3.71	1037.05
					3.72	1042.44
					3.73	1050.67
					3.74	1040.74
					3.75	1042.48
					3.76	1036.89
					3.77	1043.72
					3.78	1039.94
					3.79	1039.87
					3.8	1039
					3.81	1044.39
					3.82	1044.62
					3.83	1047.47
					3.84	1047.18
					3.85	1053.63
					3.86	1059.44
					3.87	1056.5
					3.88	1060.7
					3.89	1060.23
					3.9	1061.2
					3.91	1058.6
					3.92	1061.44
					3.93	1059.49
					3.94	1057.51
					3.95	1059.43
					3.96	1057.18
					3.97	1056.23
					3.98	1055.69
					3.99	1056.96
					4	1057.3
					4.01	1055.92
					4.02	1057.31
					4.03	1056.16
					4.04	1053.6
					4.05	1052.81
					4.06	1052.89
					4.07	1049.81
					4.08	1051.39
					4.09	1051.52
					4.1	1049.5
					4.11	1048.64
					4.12	1049.9
					4.13	1049
					4.14	1049.39
					4.15	1048.38
					4.16	1049.08
					4.17	1048.25
					4.18	1049.11
					4.19	1050.01
					4.2	1052.17
					4.21	1052.06
					4.22	1051.86
					4.23	1054.38
					4.24	1055.4
					4.25	1053.56
					4.26	1052.3
					4.27	1055.91
					4.28	1052.25
					4.29	1053.94
					4.3	1052.53
					4.31	1054.26
					4.32	1053.53
					4.33	1054.56
					4.34	1052.15
					4.35	1052.71
					4.36	1053.42
					4.37	1053.11
					4.38	1058.45
					4.39	1060.7
					4.4	1058.45
					4.41	1053.81
					4.42	1055.89
					4.43	1054.77
					4.44	1055.27
					4.45	1054.89
					4.46	1054.67
					4.47	1055.67
					4.48	1054.76
					4.49	1054.59
					4.5	1053.99
					4.51	1053.78
					4.52	1053.33
					4.53	1053.71
					4.54	1054.04
					4.55	1051.85
					4.56	1051.21
					4.57	1050.86
					4.58	1049.34
					4.59	1047.73
					4.6	1046.81
					4.61	1046.71
					4.62	1046.17
					4.63	1045.03
					4.64	1043.39
					4.65	1042.51
					4.66	1040.82
					4.67	1041.08
					4.68	1040.31
					4.69	1039.91
					4.7	1039.41
					4.71	1038.96
					4.72	1038.83
					4.73	1038.94
					4.74	1041.91
					4.75	1041.45
					4.76	1043.23
					4.77	1045.46
					4.78	1044.18
					4.79	1045.32
					4.8	1045.32
					4.81	1044.75
					4.82	1045.69
					4.83	1044.77
					4.84	1044.15
					4.85	1045.46
					4.86	1045.07
					4.87	1045.29
					4.88	1045.7
					4.89	1045.49
					4.9	1045.54
					4.91	1044.55
					4.92	1043.61
					4.93	1043.17
					4.94	1043.13
					4.95	1043.38
					4.96	1043.69
					4.97	1044.16
					4.98	1043.98
					4.99	1043.67
					5	1045.26
					5.05	1040.28
					5.1	1042.87
					5.15	1047.22
					5.2	1049.16
					5.25	1053.82
					5.3	1047.9
					5.35	1044.41
					5.4	1043.98
					5.45	1044.26
					5.5	1045.35
					5.55	1047.64
					5.6	1049.76
					5.65	1050.24
					5.7	1049.7
					5.75	1049.54
					5.8	1045.19
					5.85	1043.66
					5.9	1043.22
					5.95	1046.08
					6	1049.04
					6.05	1050.32
					6.1	1051.94
					6.15	1049.89
					6.2	1048.85
					6.25	1048.41
					6.3	1047.81
					6.35	1047.87
					6.4	1048.95
					6.45	1048.86
					6.5	1051.93
					6.55	1048.24
					6.6	1047.13
					6.65	1046.9
					6.7	1045.63
					6.75	1046.8
					6.8	1049.26
					6.85	1050.02
					6.9	1048.81
					6.95	1048.97
					7	1048.06
					7.05	1046.66
					7.1	1046.98
					7.15	1047.67
					7.2	1047.33
					7.25	1047.27
					7.3	1047.62
					7.35	1047.08
					7.4	1046.78
					7.45	1047.1

## Sheet: ED_Figure2c
	Time (s)	Axial load (kN)			Time (s)	Axial load (kN)
		EXPERIMENTAL				SIMULATION
	0	-16.7346			0	0
	0.00500004	21.7896			0.01	0.419083
	0.01	16.4252			0.02	1.29727
	0.015	-27.9605			0.03	-0.196102
	0.02	-16.8382			0.04	1.4921
	0.025	22.7631			0.05	-0.947548
	0.03	13.8363			0.06	-2.72885
	0.035	-28.209			0.07	-2.29289
	0.04	-26.9456			0.08	-3.75782
	0.045	32.6013			0.09	4.1048
	0.05	19.3249			0.1	3.20552
	0.055	-33.4077			0.11	12.6808
	0.06	-15.4505			0.12	12.9287
	0.065	25.3935			0.13	13.5211
	0.07	23.8401			0.14	15.8052
	0.075	-19.8207			0.15	14.2984
	0.08	-6.60646			0.16	28.0731
	0.085	36.3294			0.17	21.8137
	0.09	28.2518			0.18	38.2716
	0.095	-10.1068			0.19	45.5208
	0.1	-1.69772			0.2	41.7983
	0.105	34.9625			0.21	44.2428
	0.11	32.1456			0.22	45.8638
	0.115	-10.7281			0.23	42.3486
	0.12	-1.78057			0.24	51.4024
	0.125	43.1437			0.25	55.455
	0.13	37.6136			0.26	55.6873
	0.135	-0.579277			0.27	57.265
	0.14	6.23496			0.28	51.8845
	0.145	41.1968			0.29	52.6418
	0.15	39.8298			0.3	55.1615
	0.155	-9.34044			0.31	56.8173
	0.16	-2.54691			0.32	57.5234
	0.165	51.6977			0.33	57.3684
	0.17	31.4414			0.34	55.4933
	0.175	-4.47313			0.35	51.0646
	0.18	6.58706			0.36	48.94
	0.185	47.3068			0.37	55.8882
	0.19	43.6201			0.38	53.0432
	0.195	2.85891			0.39	47.8136
	0.2	16.011			0.4	52.675
	0.205	62.7786			0.41	49.6382
	0.21	54.3074			0.42	51.757
	0.215	15.3896			0.43	51.9497
	0.22	22.1003			0.44	44.4461
	0.225	67.3974			0.45	40.8479
	0.23	59.5476			0.46	46.1715
	0.235	22.121			0.47	43.3468
	0.24	38.1521			0.48	30.9748
	0.245	80.7359			0.49	24.4348
	0.25	73.5488			0.5	35.2693
	0.255	31.6485			0.51	17.9169
	0.26	38.8356			0.52	7.99535
	0.265	81.378			0.53	5.16938
	0.27	74.7294			0.54	21.486
	0.275	32.9948			0.55	3.78225
	0.28	43.4336			0.56	-0.0604296
	0.285	83.7391			0.57	12.7376
	0.29	78.6854			0.58	-3.73732
	0.295	39.7262			0.59	-17.8295
	0.3	44.3864			0.6	-11.4914
	0.305	85.7689			0.61	-10.7136
	0.31	78.7061			0.62	-28.2256
	0.315	35.4803			0.63	-21.1701
	0.32	36.8058			0.64	-32.5401
	0.325	87.8608			0.65	-40.1927
	0.33	87.1566			0.66	-58.435
	0.335	21.6239			0.67	-62.9611
	0.34	45.0078			0.68	-31.3014
	0.345	83.532			0.69	-106.003
	0.35	66.921			0.7	-39.7512
	0.355	19.1592			0.71	-85.5755
	0.36	32.7463			0.72	-99.8037
	0.365	75.62			0.73	-74.8965
	0.37	71.8712			0.74	-76.1879
	0.375	29.3909			0.75	-82.961
	0.38	32.8291			0.76	-97.5637
	0.385	73.7353			0.77	-84.3598
	0.39	60.0654			0.78	-73.9966
	0.395	20.2362			0.79	-120.662
	0.4	26.1806			0.8	-100.794
	0.405	63.4621			0.81	-91.2458
	0.41	58.6362			0.82	-92.3984
	0.415	12.8007			0.83	-90.7397
	0.42	-5.9851			0.84	-113.381
	0.425	24.5029			0.85	-106.6
	0.43	25.3314			0.86	-101.896
	0.435	-14.2492			0.87	-94.8224
	0.44	-10.1689			0.88	-81.4346
	0.445	16.5909			0.89	-152.878
	0.45	27.4233			0.9	-137.722
	0.455	-21.1048			0.91	-114.471
	0.46	-26.2207			0.92	-113.121
	0.465	33.9683			0.93	-128.878
	0.47	21.7482			0.94	-93.7779
	0.475	-26.9249			0.95	-88.3736
	0.48	-16.7553			0.96	-111.301
	0.485	26.7812			0.97	-105.113
	0.49	18.7864			0.98	-81.2242
	0.495	-21.4777			0.99	-59.6576
	0.5	-17.9359			1	-83.9255
	0.505	20.8369			1.01	-65.5683
	0.51	15.1825			1.02	-53.552
	0.515	-25.4129			1.03	-42.6748
	0.52	-17.9566			1.04	-46.281
	0.525	22.3489			1.05	-44.3752
	0.53	17.4401			1.06	-44.9348
	0.535	-24.6466			1.07	-39.6286
	0.54	-19.5929			1.08	-25.8332
	0.545	18.7657			1.09	-23.7692
	0.55	11.3922			1.1	-21.7077
	0.555	-35.9139			1.11	-8.8598
	0.56	-33.6563			1.12	-6.85964
	0.565	9.63172			1.13	-13.9018
	0.57	4.14305			1.14	-8.20911
	0.575	-39.7042			1.15	3.46175
	0.58	-44.5301			1.16	31.8996
	0.585	9.44531			1.17	21.0837
	0.59	-0.558566			1.18	12.7039
	0.595	-50.2051			1.19	22.5249
	0.6	-42.811			1.2	33.427
	0.605	-2.15339			1.21	30.6495
	0.61	-11.2667			1.22	37.0135
	0.615	-52.2971			1.23	42.3659
	0.62	-45.9799			1.24	28.2953
	0.625	-6.73073			1.25	27.5768
	0.63	-13.0479			1.26	34.2577
	0.635	-56.0459			1.27	38.724
	0.64	-49.211			1.28	44.9151
	0.645	-13.3793			1.29	38.5557
	0.65	-17.8531			1.3	31.9105
	0.655	-61.1618			1.31	22.2989
	0.66	-57.2472			1.32	20.0342
	0.665	-15.4505			1.33	7.58185
	0.67	-25.1644			1.34	8.58346
	0.675	-67.6239			1.35	-0.0663156
	0.68	-55.5281			1.36	3.23083
	0.685	-19.0129			1.37	-3.54092
	0.69	-18.3709			1.38	-5.60622
	0.695	-77.0064			1.39	-5.5813
	0.7	-70.1715			1.4	-17.3766
	0.705	-15.3676			1.41	-19.707
	0.71	-25.4336			1.42	-18.5528
	0.715	-67.2718			1.43	-19.1673
	0.72	-55.466			1.44	-22.8394
	0.725	-16.7139			1.45	-25.1111
	0.73	-19.7586			1.46	-25.2637
	0.735	-51.3236			1.47	-35.0066
	0.74	-42.4589			1.48	-43.4176
	0.745	-30.1974			1.49	-43.3029
	0.75	-18.3916			1.5	-48.6705
	0.755	-68.411			1.51	-50.5802
	0.76	-70.4614			1.52	-51.2264
	0.765	-11.101			1.53	-37.8119
	0.77	-21.7469			1.54	-41.5742
	0.775	-50.1223			1.55	-41.9634
	0.78	-45.2343			1.56	-45.9847
	0.785	-12.1158			1.57	-47.2985
	0.79	-15.1812			1.58	-37.7244
	0.795	-59.567			1.59	-38.2089
	0.8	-51.3443			1.6	-25.1921
	0.805	-21.5398			1.61	-29.8268
	0.81	-31.0052			1.62	-21.9954
	0.815	-69.0323			1.63	-15.3259
	0.82	-80.5689			1.64	-10.5722
	0.825	-42.7281			1.65	1.76168
	0.83	-34.3398			1.66	3.91723
	0.835	-88.9158			1.67	9.85228
	0.84	-71.9734			1.68	22.928
	0.845	-17.998			1.69	15.8628
	0.85	-48.4861			1.7	17.1075
	0.855	-111.575			1.71	32.6123
	0.86	-93.2446			1.72	36.9633
	0.865	-59.8362			1.73	31.1579
	0.87	-58.8006			1.74	32.8235
	0.875	-104.408			1.75	42.9895
	0.88	-94.4873			1.76	61.471
	0.885	-56.8537			1.77	45.577
	0.89	-57.5993			1.78	15.2431
	0.895	-97.2213			1.79	19.2752
	0.9	-93.9074			1.8	44.9135
	0.905	-40.4498			1.81	68.4466
	0.91	-48.8174			1.82	48.6846
	0.915	-93.0789			1.83	7.23772
	0.92	-94.9637			1.84	-4.15198
	0.925	-57.5786			1.85	20.5875
	0.93	-58.5728			1.86	37.712
	0.935	-95.4608			1.87	25.5958
	0.94	-89.9514			1.88	-19.2379
	0.945	-48.0718			1.89	-9.21306
	0.95	-51.3236			1.9	-5.85873
	0.955	-92.064			1.91	-1.54939
	0.96	-81.5216			1.92	-30.1846
	0.965	-41.734			1.93	-39.3332
	0.97	-53.8505			1.94	-33.7007
	0.975	-95.73			1.95	-22.5972
	0.98	-88.0666			1.96	-25.2556
	0.985	-47.409			1.97	-63.8473
	0.99	-41.299			1.98	-61.7528
	0.995	-97.4906			1.99	-46.921
	1	-83.51			2	-69.2947
	1.005	-42.0239			2.01	-64.0561
	1.01	-45.1307			2.02	-58.4288
	1.015	-87.4867			2.03	-58.5417
	1.02	-82.1844			2.04	-75.1123
	1.025	-43.1217			2.05	-51.3703
	1.03	-48.0718			2.06	-50.1053
	1.035	-90.842			2.07	-62.9857
	1.04	-85.8297			2.08	-69.4763
	1.045	-42.9974			2.09	-68.0426
	1.05	-46.4563			2.1	-65.8056
	1.055	-90.1378			2.11	-116.268
	1.06	-82.2466			2.12	-59.3321
	1.065	-44.4265			2.13	-69.3189
	1.07	-45.9799			2.14	-71.4236
	1.075	-85.6847			2.15	-83.5698
	1.08	-89.1436			2.16	-111.741
	1.085	-32.7242			2.17	-109.44
	1.09	-44.4058			2.18	-103.363
	1.095	-88.6466			2.19	-90.5927
	1.1	-80.2582			2.2	-70.2166
	1.105	-40.222			2.21	-82.4336
	1.11	-43.0595			2.22	-91.172
	1.115	-83.2822			2.23	-104.995
	1.12	-81.9359			2.24	-75.6845
	1.125	-45.9799			2.25	-64.2608
	1.13	-49.1695			2.26	-91.6368
	1.135	-93.3896			2.27	-64.2533
	1.14	-88.8123			2.28	-84.3581
	1.145	-47.264			2.29	-80.8826
	1.15	-51.1165			2.3	-87.2999
	1.155	-94.4873			2.31	-81.2191
	1.16	-90.5728			2.32	-71.5391
	1.165	-54.5547			2.33	-66.9686
	1.17	-61.6589			2.34	-71.9968
	1.175	-103.166			2.35	-67.3153
	1.18	-95.3572			2.36	-71.7592
	1.185	-56.4809			2.37	-65.6054
	1.19	-59.6291			2.38	-65.5306
	1.195	-97.5734			2.39	-71.3874
	1.2	-85.809			2.4	-81.4782
	1.205	-54.0161			2.41	-76.073
	1.21	-64.9314			2.42	-61.7855
	1.215	-104.76			2.43	-63.276
	1.22	-101.944			2.44	-58.9868
	1.225	-44.2608			2.45	-67.5201
	1.23	-56.688			2.46	-64.2997
	1.235	-98.6297			2.47	-53.5021
	1.24	-100.183			2.48	-59.5183
	1.245	-69.9437			2.49	-57.7963
	1.25	-71.2899			2.5	-40.3824
	1.255	-110.311			2.51	-44.3629
	1.26	-102.648			2.52	-41.9213
	1.265	-58.1585			2.53	-12.6387
	1.27	-65.1178			2.54	-14.3956
	1.275	-106.48			2.55	-17.6721
	1.28	-110.808			2.56	-23.8141
	1.285	-80.7139			2.57	-17.3654
	1.29	-83.6135			2.58	34.0442
	1.295	-116.173			2.59	22.1587
	1.3	-99.4375			2.6	14.6298
	1.305	-58.2621			2.61	38.9863
	1.31	-60.3747			2.62	42.265
	1.315	-108.489			2.63	24.3975
					2.64	32.5356
					2.65	31.9988
					2.66	15.6686
					2.67	21.1828
					2.68	30.7199
					2.69	23.6912
					2.7	9.65451
					2.71	17.2697
					2.72	-10.1591
					2.73	-29.6761
					2.74	-39.1102
					2.75	-35.6347
					2.76	-45.5294
					2.77	-68.2504
					2.78	-40.0825
					2.79	-62.5075
					2.8	-68.3259
					2.81	-69.4419
					2.82	-56.9183
					2.83	-57.7358
					2.84	-82.6203
					2.85	-76.2229
					2.86	-50.7243
					2.87	-56.0821
					2.88	-52.6683
					2.89	-76.157
					2.9	-57.8234
					2.91	-27.5232
					2.92	-42.3946
					2.93	-59.6899
					2.94	-56.5383
					2.95	-50.3722
					2.96	-28.1238
					2.97	-24.8012
					2.98	-26.0265
					2.99	-21.8503
					3	-29.1703
					3.01	-44.8704
					3.02	-31.5522
					3.03	-13.2108
					3.04	-7.25871
					3.05	-11.2919
					3.06	-47.0361
					3.07	-40.0828
					3.08	-13.4923
					3.09	-17.7774
					3.1	-23.2098
					3.11	-38.4185
					3.12	-40.3831
					3.13	-33.2423
					3.14	-51.8338
					3.15	-59.9546
					3.16	-55.0066
					3.17	-49.3458
					3.18	-50.5078
					3.19	-65.1169
					3.2	-78.628
					3.21	-68.0652
					3.22	-73.4161
					3.23	-82.6943
					3.24	-77.4267
					3.25	-78.9605
					3.26	-83.6711
					3.27	-80.0589
					3.28	-87.8067
					3.29	-85.8157
					3.3	-82.5629
					3.31	-79.2573
					3.32	-77.2857
					3.33	-75.7831
					3.34	-77.3774
					3.35	-72.3184
					3.36	-67.8571
					3.37	-65.1409
					3.38	-68.5058
					3.39	-70.0674
					3.4	-61.0105
					3.41	-56.4623
					3.42	-46.1847
					3.43	-47.2463
					3.44	-47.3639
					3.45	-44.1626
					3.46	-42.4929
					3.47	-44.9841
					3.48	-47.9762
					3.49	-40.4728
					3.5	-34.2981
					3.51	-38.0845
					3.52	-42.7047
					3.53	-42.7016
					3.54	-43.7454
					3.55	-44.9131
					3.56	-45.3068
					3.57	-48.9148
					3.58	-41.458
					3.59	-41.6747
					3.6	-44.9437
					3.61	-47.8321
					3.62	-48.5259
					3.63	-45.6683
					3.64	-41.6491
					3.65	-41.0491
					3.66	-39.4032
					3.67	-37.751
					3.68	-36.8241
					3.69	-38.5069
					3.7	-37.9471
					3.71	-32.3179
					3.72	-30.5479
					3.73	-31.6993
					3.74	-27.8217
					3.75	-28.2215
					3.76	-28.2828
					3.77	-24.527
					3.78	-22.674
					3.79	-29.0777
					3.8	-27.9637
					3.81	-22.6379
					3.82	-23.5585
					3.83	-24.5224
					3.84	-26.8697
					3.85	-25.6568
					3.86	-26.061
					3.87	-29.4238
					3.88	-28.3763
					3.89	-28.9405
					3.9	-29.8791
					3.91	-30.955
					3.92	-33.3055
					3.93	-36.4738
					3.94	-37.2238
					3.95	-38.5029
					3.96	-39.2717
					3.97	-44.1438
					3.98	-43.1543
					3.99	-44.8769
					4	-45.7388
					4.01	-48.8201
					4.02	-47.5772
					4.03	-45.7112
					4.04	-55.0851
					4.05	-64.3597
					4.06	-60.8957
					4.07	-59.1463
					4.08	-54.4935
					4.09	-56.783
					4.1	-54.1655
					4.11	-62.6731
					4.12	-58.6377
					4.13	-58.3452
					4.14	-59.6605
					4.15	-55.6977
					4.16	-54.7021
					4.17	-47.719
					4.18	-48.8564
					4.19	-53.034
					4.2	-51.6017
					4.21	-45.5185
					4.22	-41.0689
					4.23	-40.5714
					4.24	-37.8043
					4.25	-33.9213
					4.26	-33.7102

## Sheet: ED_Figure2d (Upper-Xdir)
	Time (s)	Drift (mm) - X direction			Time (s)	Drift (mm) - X direction
		EXPERIMENTAL				SIMULATION
	0	-0.00200836			0	0
	0.00500004	-0.00202162			0.01	-0.006
	0.01	-0.00204313			0.02	-0.056
	0.015	-0.00239895			0.03	-0.136
	0.02	-0.00338031			0.04	-0.201
	0.025	-0.00536997			0.05	-0.31
	0.03	-0.0094013			0.06	-0.399
	0.035	-0.0173011			0.07	-0.505
	0.04	-0.0312748			0.08	-0.631
	0.045	-0.0536512			0.09	-0.823
	0.05	-0.0868504			0.1	-1.04
	0.055	-0.132882			0.11	-1.297
	0.06	-0.192452			0.12	-1.633
	0.065	-0.264608			0.13	-2.047
	0.07	-0.347107			0.14	-2.521
	0.075	-0.436815			0.15	-3.004
	0.08	-0.530043			0.16	-3.564
	0.085	-0.623326			0.17	-4.2
	0.09	-0.714403			0.18	-4.893
	0.095	-0.802406			0.19	-5.664
	0.1	-0.887322			0.2	-6.484
	0.105	-0.969705			0.21	-7.376
	0.11	-1.05093			0.22	-8.35
	0.115	-1.1332			0.23	-9.399
	0.12	-1.21913			0.24	-10.479
	0.125	-1.31159			0.25	-11.635
	0.13	-1.41371			0.26	-12.748
	0.135	-1.52839			0.27	-13.855
	0.14	-1.6574			0.28	-14.928
	0.145	-1.80067			0.29	-15.977
	0.15	-1.95647			0.3	-17.097
	0.155	-2.12146			0.31	-18.144
	0.16	-2.29089			0.32	-19.098
	0.165	-2.45946			0.33	-19.954
	0.17	-2.62268			0.34	-20.761
	0.175	-2.77754			0.35	-21.571
	0.18	-2.92228			0.36	-22.328
	0.185	-3.05608			0.37	-22.966
	0.19	-3.179			0.38	-23.538
	0.195	-3.29141			0.39	-23.954
	0.2	-3.39337			0.4	-24.338
	0.205	-3.4846			0.41	-24.638
	0.21	-3.56536			0.42	-24.825
	0.215	-3.63711			0.43	-24.866
	0.22	-3.70249			0.44	-24.874
	0.225	-3.76533			0.45	-24.756
	0.23	-3.83044			0.46	-24.403
	0.235	-3.90291			0.47	-23.97
	0.24	-3.9868			0.48	-23.356
	0.245	-4.08474			0.49	-22.621
	0.25	-4.19829			0.5	-21.711
	0.255	-4.32838			0.51	-20.671
	0.26	-4.47535			0.52	-19.564
	0.265	-4.63924			0.53	-18.449
	0.27	-4.82037			0.54	-17.29
	0.275	-5.01922			0.55	-16.093
	0.28	-5.23579			0.56	-14.838
	0.285	-5.46939			0.57	-13.475
	0.29	-5.7191			0.58	-11.925
	0.295	-5.98415			0.59	-10.348
	0.3	-6.26381			0.6	-8.695
	0.305	-6.55754			0.61	-6.94
	0.31	-6.86541			0.62	-5.051
	0.315	-7.18778			0.63	-3.026
	0.32	-7.52463			0.64	-1.01
	0.325	-7.87529			0.65	1.006
	0.33	-8.23906			0.66	3.135
	0.335	-8.61545			0.67	5.021
	0.34	-9.00366			0.68	6.16
	0.345	-9.40228			0.69	8.076
	0.35	-9.80943			0.7	10.102
	0.355	-10.2227			0.71	12.188
	0.36	-10.6393			0.72	14.167
	0.365	-11.0563			0.73	15.912
	0.37	-11.4722			0.74	17.57
	0.375	-11.8871			0.75	19.126
	0.38	-12.302			0.76	20.504
	0.385	-12.7176			0.77	21.736
	0.39	-13.1346			0.78	22.84
	0.395	-13.5528			0.79	23.609
	0.4	-13.9711			0.8	24.317
	0.405	-14.3875			0.81	24.995
	0.41	-14.7998			0.82	25.654
	0.415	-15.2062			0.83	26.36
	0.42	-15.6042			0.84	26.667
	0.425	-15.9911			0.85	26.54
	0.43	-16.364			0.86	26.325
	0.435	-16.7207			0.87	26.094
	0.44	-17.0586			0.88	27.544
	0.445	-17.3753			0.89	28.975
	0.45	-17.6691			0.9	29.29
	0.455	-17.9393			0.91	28.561
	0.46	-18.1863			0.92	27.512
	0.465	-18.4109			0.93	26.706
	0.47	-18.6138			0.94	26.064
	0.475	-18.7941			0.95	25.277
	0.48	-18.9494			0.96	24.374
	0.485	-19.0761			0.97	23.229
	0.49	-19.1722			0.98	22.164
	0.495	-19.2387			0.99	21.205
	0.5	-19.2797			1	20.129
	0.505	-19.3013			1.01	18.931
	0.51	-19.3098			1.02	17.435
	0.515	-19.3094			1.03	15.854
	0.52	-19.3011			1.04	14.23
	0.525	-19.2828			1.05	13.083
	0.53	-19.2506			1.06	12.478
	0.535	-19.2012			1.07	11.584
	0.54	-19.1322			1.08	10.282
	0.545	-19.0428			1.09	8.704
	0.55	-18.9347			1.1	7.091
	0.555	-18.8116			1.11	5.379
	0.56	-18.6774			1.12	3.658
	0.565	-18.5349			1.13	2.165
	0.57	-18.385			1.14	0.734
	0.575	-18.227			1.15	-0.971
	0.58	-18.0589			1.16	-2.782
	0.585	-17.8787			1.17	-4.644
	0.59	-17.6862			1.18	-6.411
	0.595	-17.483			1.19	-8.009
	0.6	-17.2721			1.2	-9.457
	0.605	-17.0561			1.21	-10.747
	0.61	-16.8371			1.22	-11.718
	0.615	-16.6163			1.23	-12.728
	0.62	-16.3931			1.24	-13.757
	0.625	-16.1662			1.25	-14.487
	0.63	-15.9336			1.26	-14.938
	0.635	-15.694			1.27	-15.146
	0.64	-15.4453			1.28	-15.009
	0.645	-15.1858			1.29	-14.46
	0.65	-14.9137			1.3	-13.655
	0.655	-14.6279			1.31	-12.79
	0.66	-14.327			1.32	-11.715
	0.665	-14.0093			1.33	-10.479
	0.67	-13.674			1.34	-9.32
	0.675	-13.3214			1.35	-8.11
	0.68	-12.9532			1.36	-6.74
	0.685	-12.5722			1.37	-5.362
	0.69	-12.1819			1.38	-4.159
	0.695	-11.786			1.39	-3.102
	0.7	-11.3865			1.4	-2.167
	0.705	-10.9834			1.41	-1.158
	0.71	-10.5762			1.42	-0.024
	0.715	-10.1641			1.43	1.136
	0.72	-9.74686			1.44	2.262
	0.725	-9.32521			1.45	3.443
	0.73	-8.90133			1.46	4.632
	0.735	-8.47824			1.47	5.542
	0.74	-8.05819			1.48	6.358
	0.745	-7.6414			1.49	6.953
	0.75	-7.22563			1.5	7.265
	0.755	-6.80637			1.51	7.387
	0.76	-6.37783			1.52	7.3
	0.765	-5.9347			1.53	7.138
	0.77	-5.47393			1.54	6.917
	0.775	-4.99491			1.55	6.644
	0.78	-4.49801			1.56	6.307
	0.785	-3.98326			1.57	5.961
	0.79	-3.44997			1.58	5.602
	0.795	-2.8971			1.59	5.171
	0.8	-2.32375			1.6	4.475
	0.805	-1.73041			1.61	3.587
	0.81	-1.12033			1.62	2.733
	0.815	-0.499699			1.63	1.852
	0.82	0.123511			1.64	0.934
	0.825	0.74068			1.65	0.111
	0.83	1.34347			1.66	-0.589
	0.835	1.92534			1.67	-1.318
	0.84	2.48366			1.68	-2.087
	0.845	3.02045			1.69	-2.919
	0.85	3.54067			1.7	-3.798
	0.855	4.04991			1.71	-4.753
	0.86	4.55345			1.72	-5.733
	0.865	5.05595			1.73	-6.538
	0.87	5.56065			1.74	-7.389
	0.875	6.06805			1.75	-8.242
	0.88	6.57488			1.76	-8.888
	0.885	7.07354			1.77	-9.321
	0.89	7.55271			1.78	-9.577
	0.895	7.99964			1.79	-9.782
	0.9	8.40336			1.8	-9.949
	0.905	8.75721			1.81	-10.154
	0.91	9.05989			1.82	-10.378
	0.915	9.31568			1.83	-10.543
	0.92	9.53361			1.84	-10.412
	0.925	9.72491			1.85	-10.305
	0.93	9.89917			1.86	-10.041
	0.935	10.0615			1.87	-9.627
	0.94	10.2119			1.88	-9.329
	0.945	10.3467			1.89	-8.894
	0.95	10.4612			1.9	-8.358
	0.955	10.5515			1.91	-7.861
	0.96	10.6172			1.92	-7.259
	0.965	10.6606			1.93	-6.539
	0.97	10.6857			1.94	-5.903
	0.975	10.6963			1.95	-5.223
	0.98	10.6958			1.96	-4.323
	0.985	10.6868			1.97	-3.577
	0.99	10.6702			1.98	-2.639
	0.995	10.6454			1.99	-2.1
	1	10.61			2	-2.5
	1.005	10.5615			2.01	-2.906
	1.01	10.4974			2.02	-3.078
	1.015	10.4168			2.03	-3.146
	1.02	10.3201			2.04	-2.96
	1.025	10.2092			2.05	-2.439
	1.03	10.0852			2.06	-1.594
	1.035	9.94863			2.07	-0.67
	1.04	9.80035			2.08	0.635
	1.045	9.64257			2.09	2.203
	1.05	9.47903			2.1	4.022
	1.055	9.31416			2.11	5.972
	1.06	9.15162			2.12	8.016
	1.065	8.99259			2.13	9.943
	1.07	8.83475			2.14	11.695
	1.075	8.67296			2.15	13.339
	1.08	8.50157			2.16	14.64
	1.085	8.31609			2.17	15.558
	1.09	8.11355			2.18	16.29
	1.095	7.89269			2.19	16.756
	1.1	7.65467			2.2	16.785
	1.105	7.40305			2.21	16.504
	1.11	7.1429			2.22	16.021
	1.115	6.87986			2.23	15.25
	1.12	6.61939			2.24	14.228
	1.125	6.36595			2.25	13.193
	1.13	6.12203			2.26	12.128
	1.135	5.88811			2.27	11.09
	1.14	5.66344			2.28	9.971
	1.145	5.44651			2.29	8.746
	1.15	5.23486			2.3	7.335
	1.155	5.02553			2.31	5.925
	1.16	4.81613			2.32	4.656
	1.165	4.60556			2.33	3.65
	1.17	4.39374			2.34	2.768
	1.175	4.18111			2.35	2.233
	1.18	3.96838			2.36	2.01
	1.185	3.75615			2.37	1.877
	1.19	3.54467			2.38	1.836
	1.195	3.33457			2.39	2.034
	1.2	3.12819			2.4	2.324
	1.205	2.92998			2.41	2.638
	1.21	2.74554			2.42	3.133
	1.215	2.58076			2.43	3.871
	1.22	2.44152			2.44	4.693
	1.225	2.3336			2.45	5.411
	1.23	2.26238			2.46	6.045
	1.235	2.23281			2.47	6.617
	1.24	2.24928			2.48	6.918
	1.245	2.31425			2.49	6.917
	1.25	2.42627			2.5	6.726
	1.255	2.57918			2.51	6.345
	1.26	2.76349			2.52	5.652
	1.265	2.96875			2.53	4.731
	1.27	3.18588			2.54	3.672
	1.275	3.40883			2.55	2.447
	1.28	3.63511			2.56	1.111
	1.285	3.86487			2.57	-0.191
	1.29	4.09919			2.58	-1.456
	1.295	4.33947			2.59	-2.757
	1.3	4.58794			2.6	-4.019
	1.305	4.84782			2.61	-5.13
	1.31	5.12256			2.62	-6.003
	1.315	5.41484			2.63	-6.615
	1.32	5.72606			2.64	-6.976
	1.325	6.05573			2.65	-7.073
	1.33	6.40087			2.66	-6.898
	1.335	6.7565			2.67	-6.47
	1.34	7.11709			2.68	-5.862
	1.345	7.47779			2.69	-5.067
	1.35	7.83497			2.7	-4.05
	1.355	8.18676			2.71	-2.817
	1.36	8.53363			2.72	-1.582
	1.365	8.87825			2.73	-0.325
	1.37	9.22499			2.74	1.073
	1.375	9.58023			2.75	2.434
	1.38	9.9533			2.76	3.671
	1.385	10.3559			2.77	4.81
	1.39	10.7987			2.78	5.85
	1.395	11.2863			2.79	6.765
	1.4	11.8137			2.8	7.523
	1.405	12.3645			2.81	8.104
	1.41	12.9121			2.82	8.445
	1.415	13.4251			2.83	8.573
	1.42	13.8745			2.84	8.532
	1.425	14.2409			2.85	8.301
	1.43	14.5184			2.86	7.877
	1.435	14.7155			2.87	7.364
	1.44	14.8522			2.88	6.892
	1.445	14.9542			2.89	6.453
	1.45	15.0446			2.9	6.017
	1.455	15.1373			2.91	5.597
	1.46	15.2349			2.92	5.287
	1.465	15.3307			2.93	5.028
	1.47	15.4123			2.94	4.764
	1.475	15.4666			2.95	4.455
	1.48	15.483			2.96	4.141
	1.485	15.455			2.97	3.865
	1.49	15.3791			2.98	3.594
	1.495	15.2542			2.99	3.308
	1.5	15.0839			3	3.053
	1.505	14.8775			3.01	2.926
	1.51	14.6507			3.02	2.875
	1.515	14.4228			3.03	2.834
	1.52	14.2124			3.04	2.834
	1.525	14.0336			3.05	2.831
	1.53	13.8929			3.06	2.785
	1.535	13.7898			3.07	2.728
	1.54	13.7202			3.08	2.673
	1.545	13.6798			3.09	2.585
	1.55	13.666			3.1	2.525
	1.555	13.678			3.11	2.533
	1.56	13.7168			3.12	2.617
	1.565	13.7841			3.13	2.817
	1.57	13.8795			3.14	3.181
	1.575	13.9972			3.15	3.629
	1.58	14.1267			3.16	4.134
	1.585	14.2539			3.17	4.708
	1.59	14.3638			3.18	5.322
	1.595	14.4442			3.19	5.892
	1.6	14.4899			3.2	6.436
	1.605	14.5028			3.21	6.981
	1.61	14.49			3.22	7.508
	1.615	14.4601			3.23	7.972
	1.62	14.4228			3.24	8.434
	1.625	14.3877			3.25	8.917
	1.63	14.3631			3.26	9.394
	1.635	14.3542			3.27	9.803
	1.64	14.3624			3.28	10.102
	1.645	14.385			3.29	10.267
	1.65	14.4157			3.3	10.309
	1.655	14.4457			3.31	10.254
	1.66	14.4665			3.32	10.13
	1.665	14.4712			3.33	9.962
	1.67	14.4538			3.34	9.793
	1.675	14.41			3.35	9.621
	1.68	14.3375			3.36	9.408
	1.685	14.2371			3.37	9.14
	1.69	14.1119			3.38	8.803
	1.695	13.9674			3.39	8.39
	1.7	13.8114			3.4	7.941
	1.705	13.653			3.41	7.497
	1.71	13.5021			3.42	7.083
	1.715	13.3671			3.43	6.688
	1.72	13.2532			3.44	6.33
	1.725	13.1605			3.45	6.032
	1.73	13.0849			3.46	5.791
	1.735	13.0194			3.47	5.614
	1.74	12.9578			3.48	5.475
	1.745	12.8971			3.49	5.385
	1.75	12.8378			3.5	5.343
	1.755	12.7828			3.51	5.347
	1.76	12.7352			3.52	5.411
	1.765	12.6957			3.53	5.519
	1.77	12.662			3.54	5.606
	1.775	12.6308			3.55	5.639
	1.78	12.599			3.56	5.617
	1.785	12.566			3.57	5.543
	1.79	12.5333			3.58	5.413
	1.795	12.5036			3.59	5.224
	1.8	12.4794			3.6	4.979
	1.805	12.4624			3.61	4.686
	1.81	12.4531			3.62	4.346
	1.815	12.4517			3.63	3.957
	1.82	12.4583			3.64	3.538
	1.825	12.4728			3.65	3.125
	1.83	12.4941			3.66	2.73
	1.835	12.5197			3.67	2.343
	1.84	12.5441			3.68	1.962
	1.845	12.5588			3.69	1.63
	1.85	12.5557			3.7	1.381
	1.855	12.5327			3.71	1.201
	1.86	12.4952			3.72	1.07
	1.865	12.4507			3.73	0.998
	1.87	12.4004			3.74	0.981
	1.875	12.3356			3.75	0.984
	1.88	12.2423			3.76	1.045
	1.885	12.1102			3.77	1.167
	1.89	11.9414			3.78	1.336
	1.895	11.7534			3.79	1.543
	1.9	11.5758			3.8	1.757
	1.905	11.4417			3.81	1.976
	1.91	11.3765			3.82	2.226
	1.915	11.3904			3.83	2.48
	1.92	11.4765			3.84	2.724
	1.925	11.616			3.85	2.952
	1.93	11.7847			3.86	3.162
	1.935	11.9608			3.87	3.356
	1.94	12.1305			3.88	3.531
	1.945	12.2892			3.89	3.694
	1.95	12.4389			3.9	3.831
	1.955	12.585			3.91	3.938
	1.96	12.7357			3.92	4.023
	1.965	12.9008			3.93	4.078
	1.97	13.0902			3.94	4.1
	1.975	13.3095			3.95	4.092
	1.98	13.5589			3.96	4.073
	1.985	13.8343			3.97	4.068
	1.99	14.1311			3.98	4.07
	1.995	14.4472			3.99	4.082
	2	14.7851			4	4.095
	2.005	15.1502			4.01	4.123
	2.01	15.5465			4.02	4.171
	2.015	15.9741			4.03	4.231
	2.02	16.4285			4.04	4.311
	2.025	16.9019			4.05	4.389
	2.03	17.3843			4.06	4.484
	2.035	17.8655			4.07	4.601
	2.04	18.3361			4.08	4.736
	2.045	18.787			4.09	4.877
	2.05	19.2102			4.1	5.03
	2.055	19.5982			4.11	5.185
	2.06	19.946			4.12	5.31
	2.065	20.2512			4.13	5.392
	2.07	20.5143			4.14	5.438
	2.075	20.7355			4.15	5.455
	2.08	20.9124			4.16	5.454
	2.085	21.0416			4.17	5.432
	2.09	21.1232			4.18	5.383
	2.095	21.1645			4.19	5.303
	2.1	21.1804			4.2	5.194
	2.105	21.1891			4.21	5.063
	2.11	21.2048			4.22	4.898
	2.115	21.2327			4.23	4.702
	2.12	21.2685			4.24	4.493
	2.125	21.3016			4.25	4.279
	2.13	21.3207			4.26	4.063
	2.135	21.319			4.27	3.853
	2.14	21.2982			4.28	3.658
	2.145	21.2673			4.29	3.472
	2.15	21.2383			4.3	3.293
	2.155	21.2212			4.31	3.139
	2.16	21.2194			4.32	3.017
	2.165	21.2281			4.33	2.913
	2.17	21.235			4.34	2.825
	2.175	21.225			4.35	2.761
	2.18	21.1854			4.36	2.72
	2.185	21.1108			4.37	2.697
	2.19	21.0035			4.38	2.69
	2.195	20.8727			4.39	2.702
	2.2	20.7318			4.4	2.75
	2.205	20.5955			4.41	2.836
	2.21	20.4757			4.42	2.923
	2.215	20.3802			4.43	3.012
	2.22	20.3124			4.44	3.125
	2.225	20.2717			4.45	3.259
	2.23	20.2542			4.46	3.397
	2.235	20.2537			4.47	3.521
	2.24	20.264			4.48	3.65
	2.245	20.2804			4.49	3.801
	2.25	20.2992			4.5	3.978
	2.255	20.318			4.51	4.167
	2.26	20.3346			4.52	4.351
	2.265	20.3473			4.53	4.517
	2.27	20.354			4.54	4.66
	2.275	20.3535			4.55	4.775
	2.28	20.3457			4.56	4.86
	2.285	20.332			4.57	4.923
	2.29	20.314			4.58	4.962
	2.295	20.2921			4.59	4.972
	2.3	20.2668			4.6	4.961
	2.305	20.2385			4.61	4.919
	2.31	20.2087			4.62	4.845
	2.315	20.1809			4.63	4.75
	2.32	20.1602			4.64	4.645
	2.325	20.1524			4.65	4.532
	2.33	20.1611			4.66	4.411
	2.335	20.1865			4.67	4.289
	2.34	20.2252			4.68	4.176
	2.345	20.2708			4.69	4.08
	2.35	20.3161			4.7	4.003
	2.355	20.3545			4.71	3.948
	2.36	20.3828			4.72	3.912
	2.365	20.4019			4.73	3.885
	2.37	20.4172			4.74	3.869
	2.375	20.4357			4.75	3.866
	2.38	20.4652			4.76	3.879
	2.385	20.5111			4.77	3.901
	2.39	20.5742			4.78	3.925
	2.395	20.651			4.79	3.938
	2.4	20.7346			4.8	3.932
	2.405	20.8177			4.81	3.91
	2.41	20.8934			4.82	3.878
	2.415	20.9563			4.83	3.841
	2.42	21.0036			4.84	3.796
	2.425	21.034			4.85	3.738
	2.43	21.0466			4.86	3.667
	2.435	21.04			4.87	3.588
	2.44	21.0136			4.88	3.505
	2.445	20.9674			4.89	3.42
	2.45	20.9035			4.9	3.336
	2.455	20.8257			4.91	3.252
	2.46	20.7404			4.92	3.162
	2.465	20.6554			4.93	3.068
	2.47	20.577			4.94	2.979
	2.475	20.5076			4.95	2.895
	2.48	20.4444			4.96	2.818
	2.485	20.3801			4.97	2.749
	2.49	20.3044			4.98	2.69
	2.495	20.2067			4.99	2.639
	2.5	20.0792			5	2.594
	2.505	19.9191			5.05	2.578
	2.51	19.7266			5.1	2.879
	2.515	19.5042			5.15	3.296
	2.52	19.2563			5.2	3.674
	2.525	18.9898			5.25	3.999
	2.53	18.7132			5.3	4.255
	2.535	18.4354			5.35	4.321
	2.54	18.1637			5.4	4.403
	2.545	17.9029			5.45	4.505
	2.55	17.6553			5.5	4.254
	2.555	17.4215			5.55	3.828
	2.56	17.2029			5.6	3.462
	2.565	17.0019			5.65	3.229
	2.57	16.8208			5.7	3.076
	2.575	16.6598			5.75	3.119
	2.58	16.5167			5.8	3.296
	2.585	16.3878			5.85	3.444
	2.59	16.2685			5.9	3.549
	2.595	16.1547			5.95	3.639
	2.6	16.0446			6	3.75
	2.605	15.9388			6.05	3.87
	2.61	15.8387			6.1	4.003
	2.615	15.7464			6.15	4.055
	2.62	15.6639			6.2	3.94
	2.625	15.5944			6.25	3.754
	2.63	15.5422			6.3	3.644
	2.635	15.5132			6.35	3.6
	2.64	15.5159			6.4	3.529
	2.645	15.5603			6.45	3.427
	2.65	15.6567			6.5	3.357
	2.655	15.8145			6.55	3.383
	2.66	16.04			6.6	3.482
	2.665	16.3351			6.65	3.606
	2.67	16.6945			6.7	3.688
	2.675	17.106			6.75	3.7
	2.68	17.5526			6.8	3.702
	2.685	18.0172			6.85	3.744
	2.69	18.486			6.9	3.773
	2.695	18.9513			6.95	3.732
	2.7	19.4117			7	3.618
	2.705	19.8687			7.05	3.522
	2.71	20.3222			7.1	3.492
	2.715	20.766			7.15	3.554
	2.72	21.1873			7.2	3.633
	2.725	21.5677			7.25	3.677
	2.73	21.8874			7.3	3.641
	2.735	22.1306			7.35	3.571
	2.74	22.2896			7.4	3.558
	2.745	22.3674			7.45	3.617
	2.75	22.3752
	2.755	22.327
	2.76	22.2347
	2.765	22.1032
	2.77	21.93
	2.775	21.7085
	2.78	21.4333
	2.785	21.1052
	2.79	20.7316
	2.795	20.3247
	2.8	19.8975
	2.805	19.4602
	2.81	19.0179
	2.815	18.5709
	2.82	18.1172
	2.825	17.6555
	2.83	17.1868
	2.835	16.7152
	2.84	16.2478
	2.845	15.7937
	2.85	15.3613
	2.855	14.9568
	2.86	14.5836
	2.865	14.243
	2.87	13.9345
	2.875	13.6566
	2.88	13.4084
	2.885	13.1904
	2.89	13.0039
	2.895	12.8516
	2.9	12.7374
	2.905	12.666
	2.91	12.6405
	2.915	12.6614
	2.92	12.7259
	2.925	12.8294
	2.93	12.9662
	2.935	13.1313
	2.94	13.3219
	2.945	13.5376
	2.95	13.7787
	2.955	14.0445
	2.96	14.3323
	2.965	14.6367
	2.97	14.9501
	2.975	15.2641
	2.98	15.5712
	2.985	15.8665
	2.99	16.1473
	2.995	16.4124
	3	16.6621
	3.005	16.8971
	3.01	17.1169
	3.015	17.3201
	3.02	17.5043
	3.025	17.6666
	3.03	17.8033
	3.035	17.9101
	3.04	17.9833
	3.045	18.0206
	3.05	18.0216
	3.055	17.9875
	3.06	17.921
	3.065	17.8259
	3.07	17.7048
	3.075	17.5587
	3.08	17.388
	3.085	17.1932
	3.09	16.9763
	3.095	16.7407
	3.1	16.4923
	3.105	16.2376
	3.11	15.9814
	3.115	15.7263
	3.12	15.4717
	3.125	15.2157
	3.13	14.9552
	3.135	14.6879
	3.14	14.4133
	3.145	14.1334
	3.15	13.852
	3.155	13.5734
	3.16	13.3029
	3.165	13.0461
	3.17	12.8081
	3.175	12.5934
	3.18	12.4059
	3.185	12.2486
	3.19	12.1227
	3.195	12.0279
	3.2	11.9628
	3.205	11.9256
	3.21	11.914
	3.215	11.9251
	3.22	11.9562
	3.225	12.0052
	3.23	12.0703
	3.235	12.15
	3.24	12.2433
	3.245	12.3503
	3.25	12.471
	3.255	12.605
	3.26	12.7517
	3.265	12.9094
	3.27	13.0752
	3.275	13.2451
	3.28	13.4155
	3.285	13.5835
	3.29	13.7467
	3.295	13.9026
	3.3	14.0489
	3.305	14.1834
	3.31	14.3045
	3.315	14.4108
	3.32	14.5026
	3.325	14.5812
	3.33	14.648
	3.335	14.7034
	3.34	14.7472
	3.345	14.7786
	3.35	14.7966
	3.355	14.8001
	3.36	14.7887
	3.365	14.7637
	3.37	14.7263
	3.375	14.6785
	3.38	14.6222
	3.385	14.5592
	3.39	14.4904
	3.395	14.4162
	3.4	14.3366
	3.405	14.2521
	3.41	14.1628
	3.415	14.0684
	3.42	13.9686
	3.425	13.8632
	3.43	13.753
	3.435	13.6394
	3.44	13.526
	3.445	13.4171
	3.45	13.3167
	3.455	13.227
	3.46	13.1487
	3.465	13.0812
	3.47	13.0236
	3.475	12.9748
	3.48	12.9347
	3.485	12.9039
	3.49	12.8831
	3.495	12.8728
	3.5	12.8737
	3.505	12.8872
	3.51	12.9148
	3.515	12.9575
	3.52	13.0159
	3.525	13.0895
	3.53	13.1767
	3.535	13.2747
	3.54	13.3805
	3.545	13.4914
	3.55	13.6053
	3.555	13.7199
	3.56	13.8336
	3.565	13.9448
	3.57	14.052
	3.575	14.153
	3.58	14.246
	3.585	14.3298
	3.59	14.4033
	3.595	14.4662
	3.6	14.5189
	3.605	14.5622
	3.61	14.5971
	3.615	14.6236
	3.62	14.6412
	3.625	14.6493
	3.63	14.6467
	3.635	14.6322
	3.64	14.6048
	3.645	14.5641
	3.65	14.5107
	3.655	14.4456
	3.66	14.3712
	3.665	14.2911
	3.67	14.2083
	3.675	14.1251
	3.68	14.0428
	3.685	13.9621
	3.69	13.8834
	3.695	13.8063
	3.7	13.7316
	3.705	13.6602
	3.71	13.5936
	3.715	13.5324
	3.72	13.4775
	3.725	13.4294
	3.73	13.3883
	3.735	13.3541
	3.74	13.3267
	3.745	13.3067
	3.75	13.2942
	3.755	13.289
	3.76	13.291
	3.765	13.3002
	3.77	13.3163
	3.775	13.3388
	3.78	13.3672
	3.785	13.4019
	3.79	13.4428
	3.795	13.4895
	3.8	13.5414
	3.805	13.5976
	3.81	13.657
	3.815	13.7184
	3.82	13.7808
	3.825	13.8434
	3.83	13.9057
	3.835	13.9666
	3.84	14.0257
	3.845	14.0831
	3.85	14.1389
	3.855	14.1927
	3.86	14.2443
	3.865	14.2929
	3.87	14.3372
	3.875	14.3753
	3.88	14.4054
	3.885	14.4262
	3.89	14.4368
	3.895	14.437
	3.9	14.4277
	3.905	14.4104
	3.91	14.3875
	3.915	14.3607
	3.92	14.3316
	3.925	14.3017
	3.93	14.2713
	3.935	14.2404
	3.94	14.2086
	3.945	14.1756
	3.95	14.1414
	3.955	14.1059
	3.96	14.0697
	3.965	14.0344
	3.97	14.0015
	3.975	13.9718
	3.98	13.9457
	3.985	13.9229
	3.99	13.9026
	3.995	13.8838
	4	13.866
	4.005	13.8502
	4.01	13.8372
	4.015	13.8277
	4.02	13.8223
	4.025	13.8211
	4.03	13.8234
	4.035	13.8278
	4.04	13.833
	4.045	13.838
	4.05	13.8424
	4.055	13.8457
	4.06	13.8485
	4.065	13.8521
	4.07	13.8575
	4.075	13.8654
	4.08	13.8754
	4.085	13.8872
	4.09	13.8995
	4.095	13.9108
	4.1	13.9197
	4.105	13.926
	4.11	13.9297
	4.115	13.9311
	4.12	13.9311
	4.125	13.931
	4.13	13.9319
	4.135	13.934
	4.14	13.9368
	4.145	13.9397
	4.15	13.9416
	4.155	13.9412
	4.16	13.9383
	4.165	13.9334
	4.17	13.9276
	4.175	13.9216
	4.18	13.9166
	4.185	13.9132
	4.19	13.912
	4.195	13.9127
	4.2	13.9151
	4.205	13.9193
	4.21	13.9253
	4.215	13.9329
	4.22	13.9421
	4.225	13.9534
	4.23	13.9668
	4.235	13.9817
	4.24	13.9974
	4.245	14.0131
	4.25	14.0281
	4.255	14.0417
	4.26	14.0539
	4.265	14.0654
	4.27	14.0768
	4.275	14.0882
	4.28	14.0998
	4.285	14.1116
	4.29	14.123
	4.295	14.1332
	4.3	14.1412
	4.305	14.1464
	4.31	14.1481
	4.315	14.146
	4.32	14.1401
	4.325	14.1314
	4.33	14.1206
	4.335	14.1081
	4.34	14.0944
	4.345	14.08
	4.35	14.065
	4.355	14.0493
	4.36	14.0328
	4.365	14.0154
	4.37	13.9974
	4.375	13.9784
	4.38	13.9587
	4.385	13.939
	4.39	13.9197
	4.395	13.9009
	4.4	13.8828
	4.405	13.8656
	4.41	13.8496
	4.415	13.8345
	4.42	13.8205
	4.425	13.8082
	4.43	13.7979
	4.435	13.7898
	4.44	13.7843
	4.445	13.7815
	4.45	13.7816
	4.455	13.7837
	4.46	13.7873
	4.465	13.7919
	4.47	13.7969
	4.475	13.802
	4.48	13.8069
	4.485	13.8123
	4.49	13.8189
	4.495	13.8272
	4.5	13.8378
	4.505	13.8515
	4.51	13.8687
	4.515	13.8889
	4.52	13.9115
	4.525	13.9357
	4.53	13.9603
	4.535	13.9843
	4.54	14.0071
	4.545	14.0291
	4.55	14.0509
	4.555	14.0727
	4.56	14.095
	4.565	14.1175
	4.57	14.1396
	4.575	14.1601
	4.58	14.1777
	4.585	14.1917
	4.59	14.2019
	4.595	14.2081
	4.6	14.2107
	4.605	14.2106
	4.61	14.2088
	4.615	14.2057
	4.62	14.2013
	4.625	14.1956
	4.63	14.1881
	4.635	14.1783
	4.64	14.1659
	4.645	14.1514
	4.65	14.1355
	4.655	14.1188
	4.66	14.1018
	4.665	14.085
	4.67	14.0688
	4.675	14.0528
	4.68	14.037
	4.685	14.0218
	4.69	14.0076
	4.695	13.9945
	4.7	13.9828
	4.705	13.9729
	4.71	13.9647
	4.715	13.9576
	4.72	13.9509
	4.725	13.9444
	4.73	13.9379
	4.735	13.9311
	4.74	13.9244
	4.745	13.9184
	4.75	13.9138
	4.755	13.9107
	4.76	13.9091
	4.765	13.9092
	4.77	13.9104
	4.775	13.9122
	4.78	13.9139
	4.785	13.9155
	4.79	13.9171
	4.795	13.9189
	4.8	13.9213
	4.805	13.9249
	4.81	13.9298
	4.815	13.9357
	4.82	13.9419
	4.825	13.9481
	4.83	13.9539
	4.835	13.9587
	4.84	13.9625
	4.845	13.9658
	4.85	13.969
	4.855	13.9722
	4.86	13.9755
	4.865	13.9789
	4.87	13.9821
	4.875	13.9843
	4.88	13.9852
	4.885	13.9848
	4.89	13.9835
	4.895	13.9819
	4.9	13.9806
	4.905	13.9804
	4.91	13.9815
	4.915	13.9834
	4.92	13.9854
	4.925	13.987
	4.93	13.9879
	4.935	13.9878
	4.94	13.987
	4.945	13.9866
	4.95	13.9876
	4.955	13.9905
	4.96	13.9953
	4.965	14.0018
	4.97	14.0091
	4.975	14.016
	4.98	14.0218
	4.985	14.0265
	4.99	14.0304
	4.995	14.0343
	5	14.0389
	5.005	14.045
	5.01	14.0524
	5.015	14.0603
	5.02	14.0676
	5.025	14.0733
	5.03	14.0765
	5.035	14.0768
	5.04	14.0746
	5.045	14.0709
	5.05	14.0671
	5.055	14.0638
	5.06	14.0612
	5.065	14.059
	5.07	14.0563
	5.075	14.0516
	5.08	14.0439
	5.085	14.0332
	5.09	14.02
	5.095	14.0053
	5.1	13.9904
	5.105	13.9767
	5.11	13.965
	5.115	13.9551
	5.12	13.9461
	5.125	13.9372
	5.13	13.9277
	5.135	13.9167
	5.14	13.9041
	5.145	13.891
	5.15	13.8785
	5.155	13.8677
	5.16	13.8594
	5.165	13.8542
	5.17	13.8518
	5.175	13.8514
	5.18	13.8521
	5.185	13.8535
	5.19	13.8555
	5.195	13.8582
	5.2	13.8621
	5.205	13.8683
	5.21	13.8773
	5.215	13.8889
	5.22	13.9026
	5.225	13.9174
	5.23	13.9324
	5.235	13.9464
	5.24	13.959
	5.245	13.9707
	5.25	13.982
	5.255	13.9933
	5.26	14.0047
	5.265	14.0164
	5.27	14.0278
	5.275	14.0382
	5.28	14.0468
	5.285	14.0536
	5.29	14.0583
	5.295	14.0612
	5.3	14.0625
	5.305	14.0629
	5.31	14.063
	5.315	14.0626
	5.32	14.0618
	5.325	14.0603
	5.33	14.0578
	5.335	14.0538
	5.34	14.0484
	5.345	14.0423
	5.35	14.0363
	5.355	14.0311
	5.36	14.0271
	5.365	14.0247
	5.37	14.0237
	5.375	14.0231
	5.38	14.0222
	5.385	14.0205
	5.39	14.018
	5.395	14.0146
	5.4	14.0105
	5.405	14.0067
	5.41	14.0036
	5.415	14.0016
	5.42	14.0005
	5.425	14.0002
	5.43	14.0002
	5.435	13.9999
	5.44	13.9986
	5.445	13.9965
	5.45	13.9939
	5.455	13.991
	5.46	13.988
	5.465	13.9853
	5.47	13.9831
	5.475	13.9811
	5.48	13.9791
	5.485	13.9774
	5.49	13.9759
	5.495	13.9746
	5.5	13.9738
	5.505	13.9738
	5.51	13.975
	5.515	13.9769
	5.52	13.9791
	5.525	13.9813
	5.53	13.9831
	5.535	13.9842
	5.54	13.9844
	5.545	13.9846
	5.55	13.985
	5.555	13.9861
	5.56	13.988
	5.565	13.9908
	5.57	13.9943
	5.575	13.9978
	5.58	14.0004
	5.585	14.0019
	5.59	14.0021
	5.595	14.0011
	5.6	13.9996
	5.605	13.9984
	5.61	13.9982
	5.615	13.9988
	5.62	13.9999
	5.625	14.0012
	5.63	14.0021
	5.635	14.002
	5.64	14.0008
	5.645	13.9988
	5.65	13.9967
	5.655	13.9949
	5.66	13.9942
	5.665	13.9948
	5.67	13.997
	5.675	13.9998
	5.68	14.0026
	5.685	14.0047
	5.69	14.0058
	5.695	14.0058
	5.7	14.0047
	5.705	14.0035
	5.71	14.0027
	5.715	14.0025
	5.72	14.003
	5.725	14.0041
	5.73	14.0055
	5.735	14.0065
	5.74	14.0068
	5.745	14.0063
	5.75	14.0051
	5.755	14.0032
	5.76	14.0009
	5.765	13.9988
	5.77	13.9973
	5.775	13.9963
	5.78	13.9956
	5.785	13.9948
	5.79	13.9937
	5.795	13.9917
	5.8	13.9889
	5.805	13.9857
	5.81	13.9827
	5.815	13.9802
	5.82	13.9785
	5.825	13.9781
	5.83	13.9789
	5.835	13.9806
	5.84	13.9827
	5.845	13.985
	5.85	13.9872
	5.855	13.9889
	5.86	13.99
	5.865	13.991
	5.87	13.9923
	5.875	13.9939
	5.88	13.9961
	5.885	13.9988
	5.89	14.002
	5.895	14.0053
	5.9	14.0085
	5.905	14.0114
	5.91	14.0143
	5.915	14.0168
	5.92	14.0192
	5.925	14.0215
	5.93	14.024
	5.935	14.0264
	5.94	14.0283
	5.945	14.0296
	5.95	14.03
	5.955	14.0292
	5.96	14.0272
	5.965	14.0244
	5.97	14.0213
	5.975	14.0182
	5.98	14.0154
	5.985	14.0134
	5.99	14.0122
	5.995	14.0115
	6	14.0107
	6.005	14.0096
	6.01	14.008
	6.015	14.0053
	6.02	14.0017
	6.025	13.9975
	6.03	13.9934
	6.035	13.9897
	6.04	13.9867
	6.045	13.9848
	6.05	13.9839
	6.055	13.9834
	6.06	13.9828
	6.065	13.9819
	6.07	13.9807
	6.075	13.9793
	6.08	13.9778
	6.085	13.9769
	6.09	13.9769
	6.095	13.9779
	6.1	13.9795
	6.105	13.9814
	6.11	13.9829
	6.115	13.9833
	6.12	13.9822
	6.125	13.9798
	6.13	13.9768
	6.135	13.9737
	6.14	13.9712
	6.145	13.97
	6.15	13.9705
	6.155	13.9724
	6.16	13.9753
	6.165	13.9787
	6.17	13.9821
	6.175	13.9851
	6.18	13.9876
	6.185	13.99
	6.19	13.9928
	6.195	13.9962
	6.2	14.0003
	6.205	14.0051
	6.21	14.0102
	6.215	14.0149
	6.22	14.0189
	6.225	14.0221
	6.23	14.0247
	6.235	14.0267
	6.24	14.0283
	6.245	14.0299
	6.25	14.032
	6.255	14.0342
	6.26	14.0362
	6.265	14.0378
	6.27	14.0386
	6.275	14.0384
	6.28	14.0369
	6.285	14.0347
	6.29	14.0322
	6.295	14.0297
	6.3	14.0274
	6.305	14.0255
	6.31	14.0239
	6.315	14.0222
	6.32	14.0198
	6.325	14.0167
	6.33	14.0131
	6.335	14.009
	6.34	14.005
	6.345	14.0016
	6.35	13.9993
	6.355	13.9979
	6.36	13.9971
	6.365	13.9965
	6.37	13.9957
	6.375	13.9941
	6.38	13.9914
	6.385	13.9882
	6.39	13.9849
	6.395	13.982
	6.4	13.98
	6.405	13.9792
	6.41	13.9798
	6.415	13.981
	6.42	13.9823
	6.425	13.9834
	6.43	13.9839
	6.435	13.9835
	6.44	13.9824
	6.445	13.981
	6.45	13.9798
	6.455	13.9791
	6.46	13.9789
	6.465	13.9795
	6.47	13.9807
	6.475	13.9819
	6.48	13.9829
	6.485	13.9837
	6.49	13.9845
	6.495	13.9853
	6.5	13.9864
	6.505	13.9881
	6.51	13.9906
	6.515	13.9936
	6.52	13.9968
	6.525	14.0001
	6.53	14.0034
	6.535	14.0061
	6.54	14.0081
	6.545	14.0098
	6.55	14.0114
	6.555	14.0128
	6.56	14.0141
	6.565	14.0155
	6.57	14.0171
	6.575	14.0187
	6.58	14.02
	6.585	14.0213
	6.59	14.0226
	6.595	14.0238
	6.6	14.0246
	6.605	14.0251
	6.61	14.0252
	6.615	14.0246
	6.62	14.023
	6.625	14.0209
	6.63	14.0185
	6.635	14.0161
	6.64	14.0139
	6.645	14.0125
	6.65	14.0119
	6.655	14.0119
	6.66	14.0121
	6.665	14.0123
	6.67	14.0123
	6.675	14.0119
	6.68	14.0109
	6.685	14.0098
	6.69	14.0088
	6.695	14.0081
	6.7	14.0077
	6.705	14.0078
	6.71	14.0081
	6.715	14.0084
	6.72	14.0081
	6.725	14.0074
	6.73	14.0063
	6.735	14.005
	6.74	14.0037
	6.745	14.0027
	6.75	14.0023
	6.755	14.0023
	6.76	14.0022
	6.765	14.0018
	6.77	14.0009
	6.775	13.9991
	6.78	13.9965
	6.785	13.9935
	6.79	13.9907
	6.795	13.9884
	6.8	13.9868
	6.805	13.986
	6.81	13.986
	6.815	13.9864
	6.82	13.9868
	6.825	13.9872
	6.83	13.9877
	6.835	13.9884
	6.84	13.9894
	6.845	13.9914
	6.85	13.9946
	6.855	13.9987
	6.86	14.0032
	6.865	14.0076
	6.87	14.0113
	6.875	14.0138
	6.88	14.0149
	6.885	14.0151
	6.89	14.0148
	6.895	14.0144
	6.9	14.0142
	6.905	14.0148
	6.91	14.016
	6.915	14.0174
	6.92	14.0185
	6.925	14.0192
	6.93	14.0194
	6.935	14.0188
	6.94	14.0175
	6.945	14.016
	6.95	14.0147
	6.955	14.0134
	6.96	14.0122
	6.965	14.0111
	6.97	14.0099
	6.975	14.0082
	6.98	14.0061
	6.985	14.0036
	6.99	14.0013
	6.995	13.9993
	7	13.998
	7.005	13.9977
	7.01	13.9986
	7.015	14.0004
	7.02	14.0025
	7.025	14.0047
	7.03	14.0066
	7.035	14.0078
	7.04	14.008
	7.045	14.0077
	7.05	14.0074
	7.055	14.0071
	7.06	14.007
	7.065	14.0073
	7.07	14.0078
	7.075	14.0083
	7.08	14.0085
	7.085	14.0084
	7.09	14.0082
	7.095	14.0078
	7.1	14.0071
	7.105	14.0066
	7.11	14.0065
	7.115	14.0067
	7.12	14.0071
	7.125	14.0078
	7.13	14.0086
	7.135	14.0091
	7.14	14.0091

## Sheet: ED_Figure2d (Lower-Ydir)
	Time (s)	Drift (mm) - Y direction			Time (s)	Drift (mm) - Y direction
		EXPERIMENTAL				SIMULATION
	0	-0.00444483			0	0
	0.00500004	-0.00453112			0.01	-0.003
	0.01	-0.0048329			0.02	-0.053
	0.015	-0.00513878			0.03	-0.115
	0.02	-0.00562592			0.04	-0.211
	0.025	-0.00701789			0.05	-0.322
	0.03	-0.0101904			0.06	-0.448
	0.035	-0.016308			0.07	-0.589
	0.04	-0.0274229			0.08	-0.751
	0.045	-0.0462997			0.09	-0.983
	0.05	-0.0754313			0.1	-1.281
	0.055	-0.116515			0.11	-1.646
	0.06	-0.170577			0.12	-2.085
	0.065	-0.237717			0.13	-2.572
	0.07	-0.316502			0.14	-3.095
	0.075	-0.40422			0.15	-3.61
	0.08	-0.497993			0.16	-4.142
	0.085	-0.595426			0.17	-4.7
	0.09	-0.69452			0.18	-5.296
	0.095	-0.793908			0.19	-5.968
	0.1	-0.893414			0.2	-6.707
	0.105	-0.993869			0.21	-7.543
	0.11	-1.09626			0.22	-8.46
	0.115	-1.2015			0.23	-9.411
	0.12	-1.31097			0.24	-10.37
	0.125	-1.42642			0.25	-11.405
	0.13	-1.5493			0.26	-12.439
	0.135	-1.68051			0.27	-13.461
	0.14	-1.82083			0.28	-14.476
	0.145	-1.9707			0.29	-15.491
	0.15	-2.12944			0.3	-16.539
	0.155	-2.29513			0.31	-17.552
	0.16	-2.46538			0.32	-18.495
	0.165	-2.63757			0.33	-19.365
	0.17	-2.80872			0.34	-20.227
	0.175	-2.97587			0.35	-21.082
	0.18	-3.13716			0.36	-21.92
	0.185	-3.2922			0.37	-22.694
	0.19	-3.44149			0.38	-23.447
	0.195	-3.58602			0.39	-24.141
	0.2	-3.72756			0.4	-24.825
	0.205	-3.86835			0.41	-25.478
	0.21	-4.01031			0.42	-26.086
	0.215	-4.1549			0.43	-26.658
	0.22	-4.30381			0.44	-27.214
	0.225	-4.45898			0.45	-27.687
	0.23	-4.62191			0.46	-28.02
	0.235	-4.79349			0.47	-28.27
	0.24	-4.97463			0.48	-28.417
	0.245	-5.16647			0.49	-28.465
	0.25	-5.36979			0.5	-28.398
	0.255	-5.585			0.51	-28.236
	0.26	-5.81284			0.52	-28.02
	0.265	-6.05435			0.53	-27.732
	0.27	-6.31006			0.54	-27.406
	0.275	-6.57975			0.55	-27.041
	0.28	-6.86297			0.56	-26.654
	0.285	-7.15923			0.57	-26.234
	0.29	-7.46763			0.58	-25.734
	0.295	-7.7872			0.59	-25.176
	0.3	-8.11796			0.6	-24.575
	0.305	-8.46121			0.61	-23.899
	0.31	-8.81871			0.62	-23.127
	0.315	-9.19208			0.63	-22.239
	0.32	-9.58297			0.64	-21.359
	0.325	-9.99256			0.65	-20.549
	0.33	-10.4205			0.66	-19.75
	0.335	-10.8646			0.67	-19.019
	0.34	-11.322			0.68	-18.553
	0.345	-11.7898			0.69	-17.73
	0.35	-12.2654			0.7	-16.84
	0.355	-12.7469			0.71	-15.884
	0.36	-13.2337			0.72	-14.998
	0.365	-13.7267			0.73	-14.257
	0.37	-14.2266			0.74	-13.684
	0.375	-14.7332			0.75	-13.147
	0.38	-15.2461			0.76	-12.735
	0.385	-15.7643			0.77	-12.447
	0.39	-16.2858			0.78	-12.152
	0.395	-16.8081			0.79	-11.912
	0.4	-17.329			0.8	-11.637
	0.405	-17.8474			0.81	-11.314
	0.41	-18.3627			0.82	-10.908
	0.415	-18.8751			0.83	-10.498
	0.42	-19.3851			0.84	-10.294
	0.425	-19.8938			0.85	-10.367
	0.43	-20.4005			0.86	-10.514
	0.435	-20.9035			0.87	-10.7
	0.44	-21.3998			0.88	-10.123
	0.445	-21.8864			0.89	-9.529
	0.45	-22.3599			0.9	-9.088
	0.455	-22.8171			0.91	-9.167
	0.46	-23.2561			0.92	-9.448
	0.465	-23.6763			0.93	-9.486
	0.47	-24.0775			0.94	-9.298
	0.475	-24.4596			0.95	-9.092
	0.48	-24.8234			0.96	-9.007
	0.485	-25.17			0.97	-9.042
	0.49	-25.501			0.98	-8.93
	0.495	-25.8182			0.99	-8.601
	0.5	-26.1242			1	-8.213
	0.505	-26.422			1.01	-7.858
	0.51	-26.7139			1.02	-7.664
	0.515	-27.0008			1.03	-7.545
	0.52	-27.2828			1.04	-7.448
	0.525	-27.5591			1.05	-7.144
	0.53	-27.8286			1.06	-6.706
	0.535	-28.0898			1.07	-6.273
	0.54	-28.3424			1.08	-5.988
	0.545	-28.5872			1.09	-5.858
	0.55	-28.8252			1.1	-5.687
	0.555	-29.0568			1.11	-5.466
	0.56	-29.2823			1.12	-5.221
	0.565	-29.5014			1.13	-4.924
	0.57	-29.713			1.14	-4.656
	0.575	-29.9153			1.15	-4.587
	0.58	-30.1067			1.16	-4.717
	0.585	-30.2868			1.17	-5.02
	0.59	-30.4555			1.18	-5.33
	0.595	-30.6136			1.19	-5.578
	0.6	-30.7626			1.2	-5.79
	0.605	-30.904			1.21	-5.981
	0.61	-31.0382			1.22	-6.03
	0.615	-31.1641			1.23	-5.968
	0.62	-31.2796			1.24	-5.915
	0.625	-31.3835			1.25	-5.777
	0.63	-31.4747			1.26	-5.612
	0.635	-31.5536			1.27	-5.461
	0.64	-31.622			1.28	-5.326
	0.645	-31.6824			1.29	-5.116
	0.65	-31.7365			1.3	-4.784
	0.655	-31.7838			1.31	-4.449
	0.66	-31.8226			1.32	-4.07
	0.665	-31.8497			1.33	-3.663
	0.67	-31.8618			1.34	-3.237
	0.675	-31.8557			1.35	-2.777
	0.68	-31.8305			1.36	-2.274
	0.685	-31.7877			1.37	-1.78
	0.69	-31.7303			1.38	-1.283
	0.695	-31.6615			1.39	-0.769
	0.7	-31.5843			1.4	-0.3
	0.705	-31.5005			1.41	0.214
	0.71	-31.4105			1.42	0.811
	0.715	-31.3131			1.43	1.325
	0.72	-31.2078			1.44	1.658
	0.725	-31.0947			1.45	1.764
	0.73	-30.975			1.46	1.673
	0.735	-30.8499			1.47	1.358
	0.74	-30.721			1.48	0.981
	0.745	-30.5892			1.49	0.571
	0.75	-30.4537			1.5	0.19
	0.755	-30.3116			1.51	-0.154
	0.76	-30.1588			1.52	-0.46
	0.765	-29.9902			1.53	-0.69
	0.77	-29.8003			1.54	-0.835
	0.775	-29.583			1.55	-0.898
	0.78	-29.3339			1.56	-0.896
	0.785	-29.0504			1.57	-0.853
	0.79	-28.7322			1.58	-0.772
	0.795	-28.3807			1.59	-0.593
	0.8	-28.0007			1.6	-0.317
	0.805	-27.5993			1.61	0.063
	0.81	-27.1845			1.62	0.566
	0.815	-26.7632			1.63	1.098
	0.82	-26.34			1.64	1.696
	0.825	-25.9169			1.65	2.351
	0.83	-25.4933			1.66	3.089
	0.835	-25.068			1.67	3.86
	0.84	-24.6421			1.68	4.569
	0.845	-24.2194			1.69	5.207
	0.85	-23.8037			1.7	5.752
	0.855	-23.3953			1.71	6.204
	0.86	-22.9905			1.72	6.549
	0.865	-22.5826			1.73	6.887
	0.87	-22.1645			1.74	7.103
	0.875	-21.7313			1.75	7.146
	0.88	-21.2834			1.76	7.115
	0.885	-20.8271			1.77	6.989
	0.89	-20.3723			1.78	6.783
	0.895	-19.93			1.79	6.365
	0.9	-19.5095			1.8	5.773
	0.905	-19.1169			1.81	5.058
	0.91	-18.7538			1.82	4.284
	0.915	-18.4178			1.83	3.431
	0.92	-18.1044			1.84	2.527
	0.925	-17.8086			1.85	1.509
	0.93	-17.5248			1.86	0.509
	0.935	-17.2483			1.87	-0.485
	0.94	-16.9768			1.88	-1.527
	0.945	-16.7103			1.89	-2.554
	0.95	-16.4503			1.9	-3.526
	0.955	-16.1982			1.91	-4.47
	0.96	-15.9555			1.92	-5.382
	0.965	-15.7233			1.93	-6.227
	0.97	-15.5017			1.94	-7.126
	0.975	-15.2896			1.95	-7.992
	0.98	-15.0856			1.96	-8.791
	0.985	-14.8884			1.97	-9.57
	0.99	-14.6966			1.98	-10.31
	0.995	-14.5091			1.99	-11.638
	1	-14.3258			2	-13.04
	1.005	-14.1484			2.01	-14.155
	1.01	-13.9795			2.02	-14.888
	1.015	-13.8217			2.03	-15.143
	1.02	-13.6784			2.04	-14.937
	1.025	-13.5521			2.05	-14.386
	1.03	-13.4437			2.06	-13.624
	1.035	-13.3516			2.07	-12.779
	1.04	-13.2722			2.08	-11.807
	1.045	-13.2008			2.09	-10.821
	1.05	-13.1318			2.1	-9.705
	1.055	-13.0598			2.11	-8.605
	1.06	-12.9815			2.12	-7.388
	1.065	-12.8965			2.13	-6.133
	1.07	-12.8069			2.14	-4.81
	1.075	-12.716			2.15	-3.466
	1.08	-12.6283			2.16	-2.222
	1.085	-12.5478			2.17	-1.102
	1.09	-12.4757			2.18	-0.131
	1.095	-12.4103			2.19	0.591
	1.1	-12.3489			2.2	0.996
	1.105	-12.2897			2.21	1.024
	1.11	-12.2314			2.22	0.684
	1.115	-12.1735			2.23	0
	1.12	-12.1157			2.24	-0.95
	1.125	-12.0579			2.25	-2.118
	1.13	-11.9992			2.26	-3.464
	1.135	-11.9384			2.27	-4.899
	1.14	-11.8752			2.28	-6.343
	1.145	-11.8103			2.29	-7.781
	1.15	-11.7449			2.3	-9.133
	1.155	-11.6802			2.31	-10.32
	1.16	-11.618			2.32	-11.273
	1.165	-11.5607			2.33	-11.995
	1.17	-11.5103			2.34	-12.559
	1.175	-11.4684			2.35	-12.935
	1.18	-11.436			2.36	-13.151
	1.185	-11.4134			2.37	-13.211
	1.19	-11.3997			2.38	-13.109
	1.195	-11.3923			2.39	-12.777
	1.2	-11.3886			2.4	-12.221
	1.205	-11.3863			2.41	-11.444
	1.21	-11.3834			2.42	-10.434
	1.215	-11.378			2.43	-9.215
	1.22	-11.3695			2.44	-7.833
	1.225	-11.3582			2.45	-6.387
	1.23	-11.3441			2.46	-4.913
	1.235	-11.3265			2.47	-3.445
	1.24	-11.3046			2.48	-2.091
	1.245	-11.278			2.49	-0.809
	1.25	-11.246			2.5	0.398
	1.255	-11.2077			2.51	1.546
	1.26	-11.1632			2.52	2.642
	1.265	-11.1122			2.53	3.696
	1.27	-11.0536			2.54	4.73
	1.275	-10.9851			2.55	5.7
	1.28	-10.9044			2.56	6.605
	1.285	-10.8101			2.57	7.446
	1.29	-10.7014			2.58	8.146
	1.295	-10.5787			2.59	8.676
	1.3	-10.4442			2.6	8.996
	1.305	-10.3021			2.61	9.141
	1.31	-10.1571			2.62	9.127
	1.315	-10.0136			2.63	9.032
	1.32	-9.87611			2.64	8.91
	1.325	-9.74892			2.65	8.802
	1.33	-9.63533			2.66	8.727
	1.335	-9.53729			2.67	8.666
	1.34	-9.45587			2.68	8.598
	1.345	-9.39107			2.69	8.485
	1.35	-9.34105			2.7	8.287
	1.355	-9.30235			2.71	7.932
	1.36	-9.27116			2.72	7.415
	1.365	-9.24383			2.73	6.846
	1.37	-9.21608			2.74	6.233
	1.375	-9.18283			2.75	5.63
	1.38	-9.13987			2.76	5.144
	1.385	-9.08493			2.77	4.785
	1.39	-9.01689			2.78	4.53
	1.395	-8.93552			2.79	4.426
	1.4	-8.84306			2.8	4.413
	1.405	-8.7457			2.81	4.437
	1.41	-8.65318			2.82	4.461
	1.415	-8.57731			2.83	4.496
	1.42	-8.53012			2.84	4.472
	1.425	-8.52096			2.85	4.36
	1.43	-8.55322			2.86	4.222
	1.435	-8.62345			2.87	4.102
	1.44	-8.7233			2.88	4.061
	1.445	-8.84235			2.89	4.123
	1.45	-8.96979			2.9	4.308
	1.455	-9.09645			2.91	4.643
	1.46	-9.21817			2.92	5.064
	1.465	-9.33748			2.93	5.528
	1.47	-9.46171			2.94	5.983
	1.475	-9.59936			2.95	6.379
	1.48	-9.75723			2.96	6.684
	1.485	-9.93845			2.97	6.875
	1.49	-10.141			2.98	6.946
	1.495	-10.3582			2.99	6.945
	1.5	-10.5821			3	6.897
	1.505	-10.8058			3.01	6.811
	1.51	-11.0227			3.02	6.716
	1.515	-11.2257			3.03	6.632
	1.52	-11.4066			3.04	6.511
	1.525	-11.5571			3.05	6.303
	1.53	-11.67			3.06	5.976
	1.535	-11.7401			3.07	5.517
	1.54	-11.7671			3.08	4.891
	1.545	-11.7544			3.09	4.132
	1.55	-11.7051			3.1	3.297
	1.555	-11.6184			3.11	2.443
	1.56	-11.4901			3.12	1.59
	1.565	-11.316			3.13	0.786
	1.57	-11.0936			3.14	0.069
	1.575	-10.8238			3.15	-0.585
	1.58	-10.513			3.16	-1.183
	1.585	-10.1737			3.17	-1.72
	1.59	-9.82078			3.18	-2.225
	1.595	-9.46947			3.19	-2.72
	1.6	-9.13366			3.2	-3.195
	1.605	-8.82326			3.21	-3.611
	1.61	-8.53972			3.22	-3.955
	1.615	-8.27536			3.23	-4.197
	1.62	-8.01815			3.24	-4.319
	1.625	-7.75739			3.25	-4.298
	1.63	-7.48634			3.26	-4.15
	1.635	-7.20276			3.27	-3.897
	1.64	-6.90893			3.28	-3.589
	1.645	-6.61094			3.29	-3.258
	1.65	-6.31681			3.3	-2.927
	1.655	-6.03543			3.31	-2.599
	1.66	-5.77674			3.32	-2.264
	1.665	-5.55109			3.33	-1.908
	1.67	-5.36718			3.34	-1.515
	1.675	-5.23082			3.35	-1.085
	1.68	-5.14506			3.36	-0.629
	1.685	-5.10999			3.37	-0.158
	1.69	-5.12181			3.38	0.305
	1.695	-5.17417			3.39	0.754
	1.7	-5.26211			3.4	1.18
	1.705	-5.3847			3.41	1.57
	1.71	-5.54466			3.42	1.935
	1.715	-5.74476			3.43	2.256
	1.72	-5.98201			3.44	2.541
	1.725	-6.24419			3.45	2.777
	1.73	-6.51143			3.46	2.963
	1.735	-6.7628			3.47	3.097
	1.74	-6.98442			3.48	3.177
	1.745	-7.17521			3.49	3.205
	1.75	-7.34783			3.5	3.192
	1.755	-7.52445			3.51	3.149
	1.76	-7.72951			3.52	3.06
	1.765	-7.98227			3.53	2.929
	1.77	-8.29183			3.54	2.74
	1.775	-8.65589			3.55	2.497
	1.78	-9.06294			3.56	2.195
	1.785	-9.49661			3.57	1.846
	1.79	-9.94013			3.58	1.464
	1.795	-10.3796			3.59	1.072
	1.8	-10.8055			3.6	0.678
	1.805	-11.2118			3.61	0.299
	1.81	-11.5942			3.62	-0.058
	1.815	-11.9486			3.63	-0.383
	1.82	-12.2698			3.64	-0.669
	1.825	-12.5519			3.65	-0.901
	1.83	-12.79			3.66	-1.07
	1.835	-12.9811			3.67	-1.173
	1.84	-13.1235			3.68	-1.209
	1.845	-13.2167			3.69	-1.168
	1.85	-13.2662			3.7	-1.047
	1.855	-13.2915			3.71	-0.846
	1.86	-13.3258			3.72	-0.571
	1.865	-13.4024			3.73	-0.232
	1.87	-13.5361			3.74	0.158
	1.875	-13.7144			3.75	0.587
	1.88	-13.9042			3.76	1.044
	1.885	-14.0692			3.77	1.518
	1.89	-14.1859			3.78	1.995
	1.895	-14.2521			3.79	2.471
	1.9	-14.2841			3.8	2.927
	1.905	-14.3053			3.81	3.353
	1.91	-14.3321			3.82	3.755
	1.915	-14.3649			3.83	4.109
	1.92	-14.3875			3.84	4.406
	1.925	-14.3739			3.85	4.635
	1.93	-14.2976			3.86	4.788
	1.935	-14.1408			3.87	4.864
	1.94	-13.9017			3.88	4.854
	1.945	-13.5945			3.89	4.761
	1.95	-13.2442			3.9	4.579
	1.955	-12.879			3.91	4.312
	1.96	-12.5248			3.92	3.964
	1.965	-12.2014			3.93	3.537
	1.97	-11.918			3.94	3.045
	1.975	-11.6699			3.95	2.499
	1.98	-11.4407			3.96	1.916
	1.985	-11.2102			3.97	1.314
	1.99	-10.963			3.98	0.704
	1.995	-10.6957			3.99	0.103
	2	-10.4195			4	-0.481
	2.005	-10.1551			4.01	-1.023
	2.01	-9.9246			4.02	-1.53
	2.015	-9.74257			4.03	-1.974
	2.02	-9.61257			4.04	-2.351
	2.025	-9.52653			4.05	-2.655
	2.03	-9.46766			4.06	-2.884
	2.035	-9.41639			4.07	-3.016
	2.04	-9.3575			4.08	-3.058
	2.045	-9.28463			4.09	-3.013
	2.05	-9.20051			4.1	-2.891
	2.055	-9.11459			4.11	-2.695
	2.06	-9.04019			4.12	-2.442
	2.065	-8.99191			4.13	-2.146
	2.07	-8.9827			4.14	-1.806
	2.075	-9.01843			4.15	-1.42
	2.08	-9.0935			4.16	-0.992
	2.085	-9.19245			4.17	-0.537
	2.09	-9.29736			4.18	-0.055
	2.095	-9.39729			4.19	0.44
	2.1	-9.49465			4.2	0.934
	2.105	-9.60434			4.21	1.408
	2.11	-9.74651			4.22	1.855
	2.115	-9.93793			4.23	2.271
	2.12	-10.1858			4.24	2.64
	2.125	-10.4848			4.25	2.961
	2.13	-10.817			4.26	3.237
	2.135	-11.1566			4.27	3.464
	2.14	-11.4772			4.28	3.636
	2.145	-11.7589			4.29	3.754
	2.15	-11.9919			4.3	3.819
	2.155	-12.1766			4.31	3.829
	2.16	-12.3217			4.32	3.783
	2.165	-12.4386			4.33	3.68
	2.17	-12.5371			4.34	3.52
	2.175	-12.622			4.35	3.304
	2.18	-12.6934			4.36	3.035
	2.185	-12.7488			4.37	2.725
	2.19	-12.7829			4.38	2.383
	2.195	-12.7905			4.39	2.02
	2.2	-12.7681			4.4	1.649
	2.205	-12.7164			4.41	1.285
	2.21	-12.6389			4.42	0.926
	2.215	-12.5405			4.43	0.577
	2.22	-12.4263			4.44	0.241
	2.225	-12.3001			4.45	-0.071
	2.23	-12.1624			4.46	-0.354
	2.235	-12.0109			4.47	-0.604
	2.24	-11.8417			4.48	-0.813
	2.245	-11.6518			4.49	-0.975
	2.25	-11.4394			4.5	-1.083
	2.255	-11.2043			4.51	-1.139
	2.26	-10.9493			4.52	-1.145
	2.265	-10.6797			4.53	-1.108
	2.27	-10.4015			4.54	-1.039
	2.275	-10.119			4.55	-0.943
	2.28	-9.83526			4.56	-0.822
	2.285	-9.5515			4.57	-0.678
	2.29	-9.26805			4.58	-0.513
	2.295	-8.98567			4.59	-0.331
	2.3	-8.7076			4.6	-0.133
	2.305	-8.43995			4.61	0.075
	2.31	-8.18967			4.62	0.286
	2.315	-7.96239			4.63	0.5
	2.32	-7.76146			4.64	0.715
	2.325	-7.5875			4.65	0.925
	2.33	-7.4383			4.66	1.127
	2.335	-7.31035			4.67	1.317
	2.34	-7.20121			4.68	1.493
	2.345	-7.11059			4.69	1.652
	2.35	-7.03945			4.7	1.788
	2.355	-6.98907			4.71	1.898
	2.36	-6.96076			4.72	1.975
	2.365	-6.95515			4.73	2.02
	2.37	-6.97099			4.74	2.034
	2.375	-7.00495			4.75	2.021
	2.38	-7.05293			4.76	1.979
	2.385	-7.11124			4.77	1.911
	2.39	-7.17685			4.78	1.817
	2.395	-7.24804			4.79	1.699
	2.4	-7.32567			4.8	1.557
	2.405	-7.41317			4.81	1.397
	2.41	-7.5148			4.82	1.223
	2.415	-7.63397			4.83	1.043
	2.42	-7.77264			4.84	0.863
	2.425	-7.93092			4.85	0.689
	2.43	-8.10669			4.86	0.528
	2.435	-8.29667			4.87	0.384
	2.44	-8.49867			4.88	0.263
	2.445	-8.7126			4.89	0.168
	2.45	-8.93915			4.9	0.099
	2.455	-9.17826			4.91	0.057
	2.46	-9.42852			4.92	0.044
	2.465	-9.68662			4.93	0.055
	2.47	-9.9469			4.94	0.094
	2.475	-10.2026			4.95	0.154
	2.48	-10.4487			4.96	0.237
	2.485	-10.6843			4.97	0.338
	2.49	-10.9116			4.98	0.456
	2.495	-11.1352			4.99	0.59
	2.5	-11.3606			5	0.738
	2.505	-11.5926			5.05	1.652
	2.51	-11.8319			5.1	2.475
	2.515	-12.0748			5.15	2.634
	2.52	-12.3158			5.2	1.965
	2.525	-12.5505			5.25	0.768
	2.53	-12.7763			5.3	-0.294
	2.535	-12.9909			5.35	-0.819
	2.54	-13.1926			5.4	-0.663
	2.545	-13.3795			5.45	0.083
	2.55	-13.5485			5.5	0.994
	2.555	-13.696			5.55	1.671
	2.56	-13.8196			5.6	1.855
	2.565	-13.9188			5.65	1.64
	2.57	-13.9939			5.7	1.155
	2.575	-14.0458			5.75	0.722
	2.58	-14.076			5.8	0.507
	2.585	-14.0866			5.85	0.57
	2.59	-14.0791			5.9	0.829
	2.595	-14.054			5.95	1.092
	2.6	-14.0119			6	1.201
	2.605	-13.9536			6.05	1.096
	2.61	-13.8801			6.1	0.823
	2.615	-13.7917			6.15	0.508
	2.62	-13.6891			6.2	0.309
	2.625	-13.5726			6.25	0.359
	2.63	-13.4408			6.3	0.65
	2.635	-13.2891			6.35	1.039
	2.64	-13.1111			6.4	1.325
	2.645	-12.8984			6.45	1.403
	2.65	-12.6417			6.5	1.275
	2.655	-12.3323			6.55	1.022
	2.66	-11.9659			6.6	0.757
	2.665	-11.5451			6.65	0.606
	2.67	-11.0786			6.7	0.6
	2.675	-10.579			6.75	0.698
	2.68	-10.0593			6.8	0.858
	2.685	-9.5288			6.85	0.991
	2.69	-8.98952			6.9	1.032
	2.695	-8.43695			6.95	0.959
	2.7	-7.86503			7	0.806
	2.705	-7.27263			7.05	0.711
	2.71	-6.66787			7.1	0.704
	2.715	-6.06935			7.15	0.825
	2.72	-5.50351			7.2	0.962
	2.725	-4.99783			7.25	1.053
	2.73	-4.57248			7.3	1.041
	2.735	-4.23502			7.35	0.923
	2.74	-3.98029			7.4	0.784
	2.745	-3.79403			7.45	0.689
	2.75	-3.65804
	2.755	-3.55589
	2.76	-3.47775
	2.765	-3.42168
	2.77	-3.3915
	2.775	-3.39387
	2.78	-3.43624
	2.785	-3.52469
	2.79	-3.66128
	2.795	-3.84294
	2.8	-4.06244
	2.805	-4.31
	2.81	-4.57438
	2.815	-4.84493
	2.82	-5.11455
	2.825	-5.38149
	2.83	-5.64904
	2.835	-5.92448
	2.84	-6.21781
	2.845	-6.539
	2.85	-6.8941
	2.855	-7.28279
	2.86	-7.69843
	2.865	-8.12903
	2.87	-8.55875
	2.875	-8.97099
	2.88	-9.3526
	2.885	-9.69641
	2.89	-10.0008
	2.895	-10.268
	2.9	-10.5024
	2.905	-10.7083
	2.91	-10.8868
	2.915	-11.036
	2.92	-11.1527
	2.925	-11.2344
	2.93	-11.2807
	2.935	-11.2933
	2.94	-11.2777
	2.945	-11.2415
	2.95	-11.1923
	2.955	-11.1351
	2.96	-11.0727
	2.965	-11.0048
	2.97	-10.9281
	2.975	-10.8368
	2.98	-10.7252
	2.985	-10.5896
	2.99	-10.4289
	2.995	-10.245
	3	-10.0432
	3.005	-9.83103
	3.01	-9.61542
	3.015	-9.40073
	3.02	-9.18871
	3.025	-8.97893
	3.03	-8.76934
	3.035	-8.55798
	3.04	-8.34521
	3.045	-8.13453
	3.05	-7.93119
	3.055	-7.74071
	3.06	-7.5684
	3.065	-7.41863
	3.07	-7.2936
	3.075	-7.19316
	3.08	-7.11591
	3.085	-7.05988
	3.09	-7.02199
	3.095	-6.99809
	3.1	-6.98413
	3.105	-6.97705
	3.11	-6.97485
	3.115	-6.97686
	3.12	-6.98453
	3.125	-7.00085
	3.13	-7.02842
	3.135	-7.06821
	3.14	-7.11967
	3.145	-7.18104
	3.15	-7.24922
	3.155	-7.32067
	3.16	-7.39317
	3.165	-7.46666
	3.17	-7.5422
	3.175	-7.62106
	3.18	-7.70435
	3.185	-7.79237
	3.19	-7.88335
	3.195	-7.9735
	3.2	-8.05858
	3.205	-8.1351
	3.21	-8.20035
	3.215	-8.25269
	3.22	-8.2924
	3.225	-8.32156
	3.23	-8.34263
	3.235	-8.35734
	3.24	-8.36671
	3.245	-8.37085
	3.25	-8.36824
	3.255	-8.3563
	3.26	-8.33326
	3.265	-8.29938
	3.27	-8.25661
	3.275	-8.20815
	3.28	-8.15836
	3.285	-8.11183
	3.29	-8.07165
	3.295	-8.03876
	3.3	-8.01287
	3.305	-7.99319
	3.31	-7.97819
	3.315	-7.96576
	3.32	-7.95431
	3.325	-7.9431
	3.33	-7.93156
	3.335	-7.91923
	3.34	-7.90652
	3.345	-7.89464
	3.35	-7.88447
	3.355	-7.87603
	3.36	-7.86905
	3.365	-7.86344
	3.37	-7.85892
	3.375	-7.85537
	3.38	-7.85391
	3.385	-7.85679
	3.39	-7.86593
	3.395	-7.8818
	3.4	-7.90357
	3.405	-7.92932
	3.41	-7.95587
	3.415	-7.97971
	3.42	-7.99882
	3.425	-8.01349
	3.43	-8.02535
	3.435	-8.03621
	3.44	-8.04767
	3.445	-8.06033
	3.45	-8.07275
	3.455	-8.08175
	3.46	-8.08419
	3.465	-8.07831
	3.47	-8.06375
	3.475	-8.04153
	3.48	-8.01447
	3.485	-7.98648
	3.49	-7.9608
	3.495	-7.93885
	3.5	-7.9204
	3.505	-7.90376
	3.51	-7.88541
	3.515	-7.86078
	3.52	-7.82634
	3.525	-7.78106
	3.53	-7.72637
	3.535	-7.66576
	3.54	-7.60432
	3.545	-7.5473
	3.55	-7.49772
	3.555	-7.45546
	3.56	-7.41842
	3.565	-7.38384
	3.57	-7.34909
	3.575	-7.31268
	3.58	-7.27566
	3.585	-7.24141
	3.59	-7.21388
	3.595	-7.19606
	3.6	-7.18968
	3.605	-7.19497
	3.61	-7.21013
	3.615	-7.23189
	3.62	-7.25726
	3.625	-7.28443
	3.63	-7.31251
	3.635	-7.3413
	3.64	-7.37176
	3.645	-7.40561
	3.65	-7.44393
	3.655	-7.4864
	3.66	-7.53203
	3.665	-7.57951
	3.67	-7.62702
	3.675	-7.67256
	3.68	-7.71525
	3.685	-7.75572
	3.69	-7.79522
	3.695	-7.83486
	3.7	-7.87577
	3.705	-7.91864
	3.71	-7.96265
	3.715	-8.00546
	3.72	-8.04452
	3.725	-8.07797
	3.73	-8.10443
	3.735	-8.12311
	3.74	-8.13449
	3.745	-8.14029
	3.75	-8.14222
	3.755	-8.14136
	3.76	-8.13875
	3.765	-8.13549
	3.77	-8.13165
	3.775	-8.12571
	3.78	-8.11557
	3.785	-8.09932
	3.79	-8.07548
	3.795	-8.04356
	3.8	-8.00505
	3.805	-7.96324
	3.81	-7.92141
	3.815	-7.88154
	3.82	-7.84436
	3.825	-7.80946
	3.83	-7.77503
	3.835	-7.73876
	3.84	-7.69958
	3.845	-7.65839
	3.85	-7.61719
	3.855	-7.57816
	3.86	-7.54352
	3.865	-7.51502
	3.87	-7.49294
	3.875	-7.4761
	3.88	-7.46324
	3.885	-7.45365
	3.89	-7.44674
	3.895	-7.44179
	3.9	-7.43864
	3.905	-7.43773
	3.91	-7.43924
	3.915	-7.44285
	3.92	-7.44851
	3.925	-7.45661
	3.93	-7.46708
	3.935	-7.47918
	3.94	-7.49226
	3.945	-7.50603
	3.95	-7.52007
	3.955	-7.5337
	3.96	-7.5469
	3.965	-7.56041
	3.97	-7.57484
	3.975	-7.59024
	3.98	-7.60675
	3.985	-7.62465
	3.99	-7.64349
	3.995	-7.66194
	4	-7.67873
	4.005	-7.69318
	4.01	-7.70475
	4.015	-7.71309
	4.02	-7.71878
	4.025	-7.72342
	4.03	-7.72845
	4.035	-7.73445
	4.04	-7.74154
	4.045	-7.74949
	4.05	-7.75712
	4.055	-7.76259
	4.06	-7.76475
	4.065	-7.76372
	4.07	-7.76024
	4.075	-7.75522
	4.08	-7.75005
	4.085	-7.74632
	4.09	-7.74479
	4.095	-7.74499
	4.1	-7.74618
	4.105	-7.74781
	4.11	-7.74914
	4.115	-7.74927
	4.12	-7.74803
	4.125	-7.74621
	4.13	-7.74455
	4.135	-7.74332
	4.14	-7.74286
	4.145	-7.74369
	4.15	-7.74572
	4.155	-7.74812
	4.16	-7.75033
	4.165	-7.75234
	4.17	-7.75406
	4.175	-7.75514
	4.18	-7.75569
	4.185	-7.75642
	4.19	-7.75774
	4.195	-7.75935
	4.2	-7.76081
	4.205	-7.76166
	4.21	-7.76076
	4.215	-7.7565
	4.22	-7.74801
	4.225	-7.73579
	4.23	-7.72092
	4.235	-7.70456
	4.24	-7.68812
	4.245	-7.67295
	4.25	-7.6593
	4.255	-7.64622
	4.26	-7.63275
	4.265	-7.61857
	4.27	-7.60368
	4.275	-7.58827
	4.28	-7.57327
	4.285	-7.56022
	4.29	-7.55007
	4.295	-7.54268
	4.3	-7.53748
	4.305	-7.53382
	4.31	-7.53056
	4.315	-7.52621
	4.32	-7.5201
	4.325	-7.51277
	4.33	-7.50521
	4.335	-7.49834
	4.34	-7.49336
	4.345	-7.49154
	4.35	-7.49324
	4.355	-7.49767
	4.36	-7.50384
	4.365	-7.51115
	4.37	-7.51894
	4.375	-7.52654
	4.38	-7.53405
	4.385	-7.54245
	4.39	-7.55259
	4.395	-7.56467
	4.4	-7.57881
	4.405	-7.5951
	4.41	-7.61305
	4.415	-7.63154
	4.42	-7.64984
	4.425	-7.66802
	4.43	-7.68617
	4.435	-7.70402
	4.44	-7.72152
	4.445	-7.73887
	4.45	-7.75585
	4.455	-7.77161
	4.46	-7.78561
	4.465	-7.79793
	4.47	-7.80857
	4.475	-7.81714
	4.48	-7.82358
	4.485	-7.82836
	4.49	-7.83167
	4.495	-7.83318
	4.5	-7.83277
	4.505	-7.83068
	4.51	-7.82679
	4.515	-7.8205
	4.52	-7.81165
	4.525	-7.80079
	4.53	-7.78855
	4.535	-7.77518
	4.54	-7.76107
	4.545	-7.74681
	4.55	-7.73234
	4.555	-7.71693
	4.56	-7.70018
	4.565	-7.68253
	4.57	-7.66466
	4.575	-7.6471
	4.58	-7.63067
	4.585	-7.61636
	4.59	-7.60439
	4.595	-7.59401
	4.6	-7.58447
	4.605	-7.57555
	4.61	-7.56706
	4.615	-7.55873
	4.62	-7.55079
	4.625	-7.54409
	4.63	-7.53912
	4.635	-7.53572
	4.64	-7.53379
	4.645	-7.53353
	4.65	-7.53484
	4.655	-7.53707
	4.66	-7.53983
	4.665	-7.54329
	4.67	-7.54751
	4.675	-7.55225
	4.68	-7.55768
	4.685	-7.56448
	4.69	-7.57293
	4.695	-7.58259
	4.7	-7.59297
	4.705	-7.60394
	4.71	-7.61516
	4.715	-7.62606
	4.72	-7.63657
	4.725	-7.64724
	4.73	-7.65835
	4.735	-7.66951
	4.74	-7.68037
	4.745	-7.69091
	4.75	-7.7008
	4.755	-7.70929
	4.76	-7.71599
	4.765	-7.72108
	4.77	-7.72467
	4.775	-7.72653
	4.78	-7.72685
	4.785	-7.7264
	4.79	-7.72574
	4.795	-7.72484
	4.8	-7.72368
	4.805	-7.7224
	4.81	-7.7207
	4.815	-7.71779
	4.82	-7.71331
	4.825	-7.70772
	4.83	-7.70159
	4.835	-7.69515
	4.84	-7.68881
	4.845	-7.68318
	4.85	-7.67825
	4.855	-7.67327
	4.86	-7.66769
	4.865	-7.66165
	4.87	-7.65543
	4.875	-7.6492
	4.88	-7.64358
	4.885	-7.63957
	4.89	-7.63755
	4.895	-7.63691
	4.9	-7.63681
	4.905	-7.63663
	4.91	-7.63556
	4.915	-7.63271
	4.92	-7.62793
	4.925	-7.6221
	4.93	-7.61623
	4.935	-7.61093
	4.94	-7.60684
	4.945	-7.6047
	4.95	-7.60453
	4.955	-7.60552
	4.96	-7.60689
	4.965	-7.60839
	4.97	-7.60968
	4.975	-7.61025
	4.98	-7.61006
	4.985	-7.60972
	4.99	-7.60961
	4.995	-7.60961
	5	-7.60966
	5.005	-7.61006
	5.01	-7.61082
	5.015	-7.61148
	5.02	-7.6119
	5.025	-7.61242
	5.03	-7.61318
	5.035	-7.61384
	5.04	-7.61424
	5.045	-7.61466
	5.05	-7.61517
	5.055	-7.61538
	5.06	-7.61517
	5.065	-7.61497
	5.07	-7.61501
	5.075	-7.61516
	5.08	-7.61554
	5.085	-7.61673
	5.09	-7.61901
	5.095	-7.62208
	5.1	-7.62572
	5.105	-7.63013
	5.11	-7.63527
	5.115	-7.64075
	5.12	-7.64645
	5.125	-7.65276
	5.13	-7.65977
	5.135	-7.66694
	5.14	-7.67375
	5.145	-7.68004
	5.15	-7.68544
	5.155	-7.68925
	5.16	-7.69131
	5.165	-7.69222
	5.17	-7.69262
	5.175	-7.69273
	5.18	-7.69288
	5.185	-7.69357
	5.19	-7.6948
	5.195	-7.69581
	5.2	-7.69594
	5.205	-7.69502
	5.21	-7.69287
	5.215	-7.68909
	5.22	-7.68374
	5.225	-7.67751
	5.23	-7.67086
	5.235	-7.66375
	5.24	-7.65627
	5.245	-7.64895
	5.25	-7.64203
	5.255	-7.63532
	5.26	-7.62881
	5.265	-7.62294
	5.27	-7.61784
	5.275	-7.61306
	5.28	-7.60829
	5.285	-7.60366
	5.29	-7.59914
	5.295	-7.59438
	5.3	-7.58936
	5.305	-7.58464
	5.31	-7.58064
	5.315	-7.57727
	5.32	-7.57457
	5.325	-7.57292
	5.33	-7.57232
	5.335	-7.57218
	5.34	-7.57211
	5.345	-7.5722
	5.35	-7.57244
	5.355	-7.57255
	5.36	-7.57265
	5.365	-7.57355
	5.37	-7.57591
	5.375	-7.57989
	5.38	-7.58565
	5.385	-7.5934
	5.39	-7.60273
	5.395	-7.61249
	5.4	-7.62168
	5.405	-7.62998
	5.41	-7.63734
	5.415	-7.64377
	5.42	-7.64977
	5.425	-7.65632
	5.43	-7.66393
	5.435	-7.67219
	5.44	-7.68054
	5.445	-7.68866
	5.45	-7.69604
	5.455	-7.70195
	5.46	-7.70624
	5.465	-7.70954
	5.47	-7.71249
	5.475	-7.71525
	5.48	-7.71798
	5.485	-7.72098
	5.49	-7.72404
	5.495	-7.72627
	5.5	-7.72697
	5.505	-7.72601
	5.51	-7.72331
	5.515	-7.71873
	5.52	-7.71261
	5.525	-7.70594
	5.53	-7.69947
	5.535	-7.6933
	5.54	-7.68742
	5.545	-7.68196
	5.55	-7.67663
	5.555	-7.67064
	5.56	-7.66357
	5.565	-7.65578
	5.57	-7.64775
	5.575	-7.63966
	5.58	-7.63187
	5.585	-7.62494
	5.59	-7.61891
	5.595	-7.61312
	5.6	-7.60706
	5.605	-7.60081
	5.61	-7.59452
	5.615	-7.58822
	5.62	-7.5823
	5.625	-7.57764
	5.63	-7.57473
	5.635	-7.57332
	5.64	-7.57299
	5.645	-7.57355
	5.65	-7.57453
	5.655	-7.57513
	5.66	-7.57505
	5.665	-7.57481
	5.67	-7.57502
	5.675	-7.57597
	5.68	-7.57805
	5.685	-7.58182
	5.69	-7.58723
	5.695	-7.59343
	5.7	-7.59959
	5.705	-7.60537
	5.71	-7.6105
	5.715	-7.61462
	5.72	-7.61795
	5.725	-7.62139
	5.73	-7.62564
	5.735	-7.63076
	5.74	-7.63663
	5.745	-7.64318
	5.75	-7.64987
	5.755	-7.65566
	5.76	-7.65995
	5.765	-7.66297
	5.77	-7.66517
	5.775	-7.66678
	5.78	-7.66828
	5.785	-7.67037
	5.79	-7.67325
	5.795	-7.67635
	5.8	-7.67909
	5.805	-7.68132
	5.81	-7.68284
	5.815	-7.68322
	5.82	-7.6825
	5.825	-7.68133
	5.83	-7.68024
	5.835	-7.67927
	5.84	-7.67848
	5.845	-7.67813
	5.85	-7.67808
	5.855	-7.67754
	5.86	-7.67592
	5.865	-7.67315
	5.87	-7.66922
	5.875	-7.66396
	5.88	-7.65763
	5.885	-7.6511
	5.89	-7.64507
	5.895	-7.63967
	5.9	-7.63497
	5.905	-7.6312
	5.91	-7.6282
	5.915	-7.62531
	5.92	-7.62215
	5.925	-7.61898
	5.93	-7.61604
	5.935	-7.61325
	5.94	-7.61068
	5.945	-7.60868
	5.95	-7.60727
	5.955	-7.60593
	5.96	-7.60434
	5.965	-7.60273
	5.97	-7.60127
	5.975	-7.59982
	5.98	-7.59852
	5.985	-7.59791
	5.99	-7.59827
	5.995	-7.59929
	6	-7.60073
	6.005	-7.6027
	6.01	-7.60505
	6.015	-7.60724
	6.02	-7.60901
	6.025	-7.61064
	6.03	-7.61238
	6.035	-7.61407
	6.04	-7.61573
	6.045	-7.61779
	6.05	-7.62038
	6.055	-7.62309
	6.06	-7.62567
	6.065	-7.62835
	6.07	-7.63122
	6.075	-7.63401
	6.08	-7.63666
	6.085	-7.63956
	6.09	-7.64282
	6.095	-7.64608
	6.1	-7.64909
	6.105	-7.65199
	6.11	-7.65478
	6.115	-7.65703
	6.12	-7.6586
	6.125	-7.65983
	6.13	-7.66095
	6.135	-7.66174
	6.14	-7.66219
	6.145	-7.66269
	6.15	-7.66337
	6.155	-7.66392
	6.16	-7.66414
	6.165	-7.66427
	6.17	-7.66434
	6.175	-7.66393
	6.18	-7.66279
	6.185	-7.6611
	6.19	-7.65888
	6.195	-7.65584
	6.2	-7.65199
	6.205	-7.64796
	6.21	-7.64424
	6.215	-7.64092
	6.22	-7.63811
	6.225	-7.63616
	6.23	-7.63501
	6.235	-7.634
	6.24	-7.63259
	6.245	-7.63079
	6.25	-7.62862
	6.255	-7.62589
	6.26	-7.6228
	6.265	-7.62004
	6.27	-7.61808
	6.275	-7.61674
	6.28	-7.61582
	6.285	-7.61536
	6.29	-7.61518
	6.295	-7.61468
	6.3	-7.61361
	6.305	-7.61229
	6.31	-7.61105
	6.315	-7.60987
	6.32	-7.60895
	6.325	-7.60884
	6.33	-7.6098
	6.335	-7.61147
	6.34	-7.61352
	6.345	-7.61593
	6.35	-7.61852
	6.355	-7.62076
	6.36	-7.62245
	6.365	-7.62398
	6.37	-7.62568
	6.375	-7.62745
	6.38	-7.62929
	6.385	-7.63151
	6.39	-7.63416
	6.395	-7.63674
	6.4	-7.63896
	6.405	-7.64101
	6.41	-7.64304
	6.415	-7.64487
	6.42	-7.64657
	6.425	-7.64861
	6.43	-7.65121
	6.435	-7.65394
	6.44	-7.65641
	6.445	-7.65858
	6.45	-7.66029
	6.455	-7.66109
	6.46	-7.66087
	6.465	-7.66014
	6.47	-7.65933
	6.475	-7.65845
	6.48	-7.65755
	6.485	-7.65696
	6.49	-7.65667
	6.495	-7.65613
	6.5	-7.655
	6.505	-7.65345
	6.51	-7.65166
	6.515	-7.64949
	6.52	-7.64706
	6.525	-7.64488
	6.53	-7.64317
	6.535	-7.64157
	6.54	-7.63978
	6.545	-7.63787
	6.55	-7.63581
	6.555	-7.63328
	6.56	-7.63025
	6.565	-7.62728
	6.57	-7.6248
	6.575	-7.62277
	6.58	-7.62123
	6.585	-7.62045
	6.59	-7.62044
	6.595	-7.62068
	6.6	-7.62078
	6.605	-7.62085
	6.61	-7.62095
	6.615	-7.62081
	6.62	-7.62038
	6.625	-7.62008
	6.63	-7.62014
	6.635	-7.62035
	6.64	-7.6206
	6.645	-7.62122
	6.65	-7.6223
	6.655	-7.62351
	6.66	-7.62466
	6.665	-7.62599
	6.67	-7.62755
	6.675	-7.62899
	6.68	-7.63015
	6.685	-7.63127
	6.69	-7.63248
	6.695	-7.63352
	6.7	-7.6343
	6.705	-7.63521
	6.71	-7.63649
	6.715	-7.63792
	6.72	-7.63936
	6.725	-7.641
	6.73	-7.64278
	6.735	-7.64422
	6.74	-7.64508
	6.745	-7.64563
	6.75	-7.64614
	6.755	-7.64656
	6.76	-7.64695
	6.765	-7.64776
	6.77	-7.6491
	6.775	-7.65054
	6.78	-7.65172
	6.785	-7.65266
	6.79	-7.65331
	6.795	-7.65332
	6.8	-7.65264
	6.805	-7.65174
	6.81	-7.651
	6.815	-7.65033
	6.82	-7.64972
	6.825	-7.6494
	6.83	-7.64931
	6.835	-7.64889
	6.84	-7.64772
	6.845	-7.64588
	6.85	-7.64354
	6.855	-7.64065
	6.86	-7.63748
	6.865	-7.63476
	6.87	-7.63297
	6.875	-7.63192
	6.88	-7.63133
	6.885	-7.63111
	6.89	-7.63094
	6.895	-7.63013
	6.9	-7.62839
	6.905	-7.62608
	6.91	-7.62367
	6.915	-7.62136
	6.92	-7.61941
	6.925	-7.61838
	6.93	-7.6184
	6.935	-7.61897
	6.94	-7.61961
	6.945	-7.62026
	6.95	-7.62085
	6.955	-7.62102
	6.96	-7.62077
	6.965	-7.62057
	6.97	-7.62082
	6.975	-7.62147
	6.98	-7.6225
	6.985	-7.62413
	6.99	-7.62632
	6.995	-7.6285
	7	-7.63026
	7.005	-7.63176
	7.01	-7.6332
	7.015	-7.63454
	7.02	-7.63598
	7.025	-7.63808
	7.03	-7.64104
	7.035	-7.64443
	7.04	-7.64772
	7.045	-7.65069
	7.05	-7.65307
	7.055	-7.65434
	7.06	-7.6544
	7.065	-7.65383
	7.07	-7.65322
	7.075	-7.65277
	7.08	-7.65265
	7.085	-7.65322
	7.09	-7.65447
	7.095	-7.65582
	7.1	-7.65675
	7.105	-7.65723
	7.11	-7.65725
	7.115	-7.65656
	7.12	-7.65518
	7.125	-7.65363
	7.13	-7.65225
	7.135	-7.65086
	7.14	-7.64931
