# Supplementary material for: Arresting failure propagation in buildings through collapse isolation
Source: Nature. 2024 May 15;629(8012):592–6. doi: 10.1038/s41586-024-07268-5 (PMC11096105; doi:10.1038/s41586-024-07268-5)
Supplement: Supplementary file 14 — Source Data Extended Data Fig. 3 [file 41586_2024_7268_MOESM14_ESM.xlsx]

## Sheet: ED_Figure3a
	Time (s)	Ratio of δ over beam depth
	0	0
	0	1.66667e-05
	0	0.000185
	0	0.000336667
	0.01	0.00401167
	0.02	0.00961167
	0.03	0.015555
	0.04	0.0202933
	0.05	0.02449
	0.06	0.0283367
	0.07	0.032215
	0.08	0.0374767
	0.09	0.0439167
	0.1	0.0504617
	0.11	0.05645
	0.12	0.0615633
	0.13	0.0659283
	0.14	0.06958
	0.15	0.0723533
	0.16	0.07443
	0.17	0.0760333
	0.18	0.07742
	0.19	0.0785783
	0.2	0.0797017
	0.21	0.0808333
	0.22	0.0817567
	0.23	0.0821183
	0.24	0.08178
	0.25	0.0808617
	0.26	0.0795767
	0.27	0.078075
	0.28	0.0765117
	0.29	0.0750083
	0.3	0.0736533
	0.31	0.0725267
	0.32	0.071615
	0.33	0.07083
	0.34	0.0701433
	0.35	0.0695583
	0.36	0.0691033
	0.37	0.0688267
	0.38	0.0688017
	0.39	0.0690783
	0.4	0.069695
	0.41	0.0706417
	0.42	0.071785
	0.43	0.0729733
	0.44	0.0741017
	0.45	0.0751483
	0.46	0.0761233
	0.47	0.0769983
	0.48	0.077715
	0.49	0.0782383
	0.5	0.078575

## Sheet: ED_Figure3b
	Time (s)	Ratio of δ over beam depth
	0	0
	0	6.66667e-06
	0	7.83333e-05
	0	0.000151667
	0	0.000223333
	0	0.000296667
	0	0.000361667
	0.01	0.003795
	0.02	0.00902667
	0.03	0.0141217
	0.04	0.0179433
	0.05	0.0209933
	0.06	0.0235867
	0.07	0.0265867
	0.08	0.0308417
	0.09	0.0356817
	0.1	0.03974
	0.11	0.04255
	0.12	0.0440433
	0.13	0.044025
	0.14	0.0426517
	0.15	0.0408917
	0.16	0.039465
	0.17	0.0383733
	0.18	0.0373383
	0.19	0.0360517
	0.2	0.0342817
	0.21	0.0320933
	0.22	0.0299283
	0.23	0.0283
	0.24	0.0274967
	0.25	0.0276883
	0.26	0.028725
	0.27	0.0302067
	0.28	0.03176
	0.29	0.033215
	0.3	0.034615
	0.31	0.0360917
	0.32	0.037785
	0.33	0.03958
	0.34	0.04109
	0.35	0.0419433
	0.36	0.0420417
	0.37	0.041425
	0.38	0.0401667
	0.39	0.0385633
	0.4	0.03702
	0.41	0.0356833
	0.42	0.0343867
	0.43	0.0329583
	0.44	0.0313783
	0.45	0.0297517
	0.46	0.02836
	0.47	0.027655
	0.48	0.0279233
	0.49	0.0290783
	0.5	0.0307817
