# Supplementary material for: Arresting failure propagation in buildings through collapse isolation
Source: Nature. 2024 May 15;629(8012):592–6. doi: 10.1038/s41586-024-07268-5 (PMC11096105; doi:10.1038/s41586-024-07268-5)
Supplement: Supplementary file 15 — Source Data Extended Data Fig. 4 [file 41586_2024_7268_MOESM15_ESM.xlsx]

## Sheet: ED_Figure4a (Upper-MN)
	Capacity Upper Bound (obtained from Response 2000) - function of shear (V)		Capacity Lower Bound (obtained from Response 2000) - function of shear (V)		Demand (obtained from simulations)
	Bending moment (kN.m)	Axial load (kN)	Bending moment (kN.m)	Axial load (kN)	Bending moment (kN.m)	Axial load (kN)
	441.235	-1928.33	410.082	-1226.03	47.119	-1424.71
	386.039	-563.363	379.494	-586.486	49.58	-1454.49
	338.612	-29.072	332.891	-61.387	48.7256	-1436.19
	285.367	398.138	284.159	388.25	48.5799	-1412.43
	0.001	2580.91	231.953	757.313	47.0398	-1293.5
	-285.749	401.152	67.349	1784.26	50.237	-1152.32
	-338.273	-30.949	0.001	2129.43	60.0437	-1091.21
	-386.978	-560.063	-67.376	1785.34	74.9569	-1064.8
	-416.303	-1215.39	-182.174	1137.85	89.3009	-1144.79
	-441.244	-1928.31	-283.165	380.03	99.39	-1172.82
	-401.379	-2733.51	-333.305	-58.952	106.705	-1200.69
	-362.839	-3431.02	-381.5	-579.446	112.547	-1245.46
	-319.287	-4024.14	-416.127	-1215.6	120.841	-1340.59
	-270.605	-4523.45	-370.331	-2671.39	131.072	-1446.71
	-222.766	-4960.28	-339.464	-3333.85	124.706	-1495.53
	-173.342	-5380.61	-301.787	-3910.23	123.103	-1566.97
	-65.195	-6239.92	-265.076	-4459.26	132.213	-1654.26
	0.001	-6718.19	-219.417	-4903.29	137.237	-1736.31
	65.197	-6239.91	-172.791	-5333.59	132.817	-1754.18
	173.345	-5380.6	-122.692	-5770.57	121.187	-1742.72
	222.768	-4960.27	-66.514	-6232.98	128.875	-1778.35
	270.607	-4523.45	0.001	-6713.89	139.354	-1793.43
	319.294	-4024.12	66.658	-6227.66	150.48	-1795.39
	362.845	-3431.05	174.645	-5369.03	166.642	-1786.18
	401.386	-2733.53	223.285	-4956.31	170.106	-1798.12
	441.235	-1928.33	270.785	-4521.1	173.487	-1833.79
			311.652	-3975.51	184.167	-1843.14
			350.394	-3379.04	192.33	-1825.74
			410.082	-1226.03	189.296	-1814.98
					181.64	-1825.18
					180.301	-1835.66
					183.156	-1847.24
					188.573	-1824.22
					183.846	-1747.22
					177.99	-1721.64
					185.584	-1720.29
					202.161	-1724.22
					212.652	-1742.05
					218.427	-1762.13
					226.878	-1764.37
					234.232	-1789.07
					239.33	-1787.75
					243.96	-1807.01
					242.335	-1761.79
					241.984	-1743.54
					242.65	-1702.69
					252.493	-1753.13
					259.217	-1762.31
					270.011	-1777.4
					276.943	-1787.07
					281.144	-1763.35
					285.354	-1749.06
					289.852	-1744.89
					292.537	-1741.87
					294.206	-1719.61
					294.625	-1690.05
					292.532	-1635.35
					292.473	-1620.21
					304.715	-1617.16
					311.892	-1601.2
					313.918	-1586.99
					309.318	-1472.08
					306.354	-1453.62
					316.025	-1475.44
					318.837	-1458.5
					322.789	-1475.94
					320.686	-1446.75
					317.863	-1415.32
					318.931	-1437.33
					317.658	-1440.49
					317.399	-1467.12
					310.897	-1442.78
					302.962	-1423.74
					295.608	-1410.48
					293.263	-1433.35
					284.762	-1447.74
					275.813	-1395.34
					271.357	-1394.28
					269.467	-1408.86
					268.567	-1390.03
					274.877	-1382.24
					262.016	-1242.9
					263.956	-1329.8
					256.408	-1363.97
					257.565	-1457.73
					257.835	-1447.42
					244.16	-1492.48
					239.425	-1492.55
					230.688	-1486.36
					228.063	-1525.36
					229.417	-1496.73
					230.518	-1492.57
					231.627	-1497.46
					224.737	-1494.05
					220.229	-1464.34
					218.492	-1465.47
					215.653	-1428.46
					207.328	-1417.18
					199.037	-1418.87
					192.169	-1431.76
					176.492	-1420.98
					158.937	-1372.19
					144.912	-1307.47
					141.641	-1325.58
					139.683	-1312.08
					135.753	-1319.62
					131.589	-1324.72
					130.02	-1332.16
					121.582	-1315.22
					118.567	-1298.07
					124.97	-1302.67
					135.567	-1234.66
					153.02	-1199.49
					172.227	-1180.07
					183.767	-1163.65
					201.116	-1123.98
					217.52	-1147.24
					223.216	-1179.84
					226.084	-1178.51
					225.739	-1174.4
					224.964	-1187.03
					218.323	-1132.88
					211.851	-1128.85
					211.911	-1114.63
					206.868	-1141.09
					205.138	-1172.65
					199.665	-1178.1
					190.97	-1175.53
					198.602	-1156.69
					200.763	-1169.41
					206.923	-1111.33
					214.263	-1096.42
					218.044	-1101.95
					220.786	-1082.46
					218.933	-1038.69
					213.746	-1015.62
					201.097	-943.55
					190.411	-922.512
					178.936	-905.184
					164.39	-867.782
					150.63	-868.487
					134.931	-840.437
					128.136	-813.149
					111.719	-799.864
					101.589	-785.517
					95.4037	-746.389
					92.8012	-729.154
					87.8859	-707.61
					83.4431	-698.572
					81.7763	-717.044
					78.9458	-714.992
					74.4853	-723.338
					65.6794	-729.553
					64.1015	-742.918
					56.7171	-729.907
					48.8631	-741.626
					30.0088	-698.924
					27.3258	-665.241
					30.584	-641.542
					43.5371	-596.592
					50.9486	-623.44
					61.7728	-636.301
					71.2673	-612.113
					79.2728	-613.769
					87.4405	-626.769
					92.022	-531.298
					100.103	-510.107
					114.72	-572.118
					125.452	-589.735
					137.676	-620.744
					146.886	-617.791
					149.2	-642.887
					157.572	-650.465
					167.188	-685.818
					163.989	-548.84
					171.008	-573.807
					174.825	-605.623
					180.156	-557.926
					173.531	-537.311
					179.133	-535.982
					187.384	-558.227
					189.757	-569.583
					191.14	-552.126
					192.426	-607.918
					177.967	-532.08
					172.455	-503.459
					177.506	-621.383
					173.67	-596.198
					159.983	-591.126
					154.142	-614.282
					144.233	-606.057
					140.723	-634.346
					131.147	-614.202
					125.737	-594.708
					115.799	-580.367
					111.961	-586.955
					103.224	-570.276
					86.4183	-498.917
					88.2495	-478.072
					90.6156	-480.25
					77.253	-461.451
					67.8937	-492.303
					60.9007	-511.222
					54.7572	-482.567
					61.7311	-501.953
					83.9027	-505.406
					113.327	-550.956
					122.931	-515.971
					129.409	-458.328
					141.677	-418.581
					142.153	-464.692
					145.896	-453.401
					139.823	-429.708
					137.866	-444.295
					130.942	-446.939
					126.529	-451.766
					116.875	-485.54
					100.571	-435.918
					97.7506	-474.459
					90.6645	-507.816
					79.4462	-499.838
					83.8073	-517.031
					80.839	-503.548
					77.3038	-512.758
					67.976	-507.246
					56.393	-477.916
					42.397	-469.479
					28.1281	-451.739
					19.1955	-496.697
					19.4888	-518.971
					35.2953	-518.796
					56.6328	-500.511
					72.6012	-538.142
					85.0119	-463.807
					94.7054	-505.671
					99.6357	-514.434
					104.468	-515.84
					104.757	-523.376
					103.683	-513.195
					102.963	-519.114
					115.885	-574.295
					118.036	-508.275
					113.998	-543.793
					132.372	-614.382
					140.407	-627.782
					146.086	-672.355
					139.244	-631.737
					136.015	-625.107
					119.369	-573.234
					121.15	-592.688
					131.967	-631.686
					137.31	-536.36
					131.45	-521.02
					137.375	-532.9
					142.491	-547.568
					152.053	-547.529
					140.873	-512.794
					147.524	-521.004
					160.772	-556.19
					159.746	-551.507
					165.512	-547.665
					168.451	-537.424
					168.529	-529.19
					178.178	-539.725
					183.553	-546.309
					186.237	-537.942
					186.815	-563.995
					186.087	-594.383
					173.739	-562.47
					171.689	-573.551
					166.773	-599.119
					135.056	-486.259
					135.43	-461.536
					142.472	-496.986
					139.066	-513.196
					140.085	-503.48
					143.218	-522.81
					141.358	-548.461
					142.264	-520.32
					135.107	-487.137
					129.248	-441.241
					129.97	-449.725
					122.73	-436.452
					125.799	-429.383
					124.075	-422.401
					118.666	-396.076
					124.784	-413.123
					130.74	-425.758
					123.269	-409.705
					122.193	-415.006
					120.381	-424.691
					113.744	-418.294
					107.823	-419.051
					105.693	-426.138
					87.5943	-408.955
					83.1705	-402.865
					86.9151	-406.587
					82.9884	-412.099
					81.5987	-414.971
					82.6379	-423.971
					82.4105	-415.74
					80.5513	-410.733
					78.2848	-424.861
					74.0123	-433.116
					64.4234	-412.624
					65.1573	-435.868
					59.1463	-413.239
					60.4372	-420.474
					54.2466	-437.265
					49.6625	-432.166
					45.7434	-421.642
					38.3818	-433.383
					36.6083	-425.433
					33.5563	-426.039
					30.5021	-411.803
					26.5176	-401.652
					23.7361	-393.223
					20.8232	-377.512
					19.7961	-369.586
					21.6774	-394.299
					28.612	-380.59
					34.7907	-372.709
					38.4747	-374.524
					41.1917	-389.435
					47.7025	-383.654
					50.5624	-382.259
					52.9549	-387.745
					55.4662	-394.396
					55.3183	-395.611
					58.7245	-399.865
					57.9672	-382.607
					59.3089	-388.247
					58.3598	-380.352
					55.8197	-376.075
					53.9657	-376.219
					49.3737	-381.1
					43.5202	-375.318
					42.688	-377.309
					43.3204	-380.562
					39.8927	-378.032
					40.8227	-367.627
					43.5136	-379.847
					45.2243	-363.337
					44.2593	-367.843
					39.5719	-381.291
					43.7665	-361.138
					45.3921	-350.253
					44.202	-348.529
					40.8642	-354.426
					40.7396	-349.759
					41.5802	-348.424
					40.4416	-347.087
					41.5372	-357.926
					41.2519	-357.516
					41.6039	-356.611
					41.6497	-364.734
					42.7966	-369.4
					44.2663	-370.365
					44.7373	-372.125
					46.3502	-367.007
					49.6983	-372.193
					51.3531	-375.663
					52.733	-387.203
					53.748	-378.603
					57.0362	-381.723
					58.9741	-385.043
					60.3973	-386.664
					61.9348	-389.061
					66.0347	-392.985
					68.1545	-393.103
					70.1194	-394.911
					71.5907	-389.579
					73.5064	-381.38
					74.4832	-391.183
					73.309	-389.43
					74.5691	-395.056
					73.0937	-388.251
					72.829	-392.008
					71.976	-392.079
					71.0741	-392.993
					69.9581	-387.52
					68.939	-387.298
					68.5507	-384.482
					67.4759	-384.791
					66.1278	-378.388
					64.7019	-372.619
					63.8594	-375.58
					62.3942	-371.418
					61.4354	-371.899
					59.8079	-370.935
					57.6682	-373.525
					56.1447	-370.646
					53.8269	-372.612
					51.3197	-374.57
					48.7749	-372.666
					45.6737	-374.925
					43.6267	-375.865
					41.4433	-376.46
					39.2973	-375.216
					37.9098	-374.901
					36.7389	-376.323
					35.4728	-374.893
					34.686	-376.069
					33.8123	-378.644
					32.9301	-379.441
					32.3247	-379.352
					31.8448	-382.456
					31.277	-380.873
					30.8305	-380.77
					30.4984	-382.783
					30.6093	-383.691
					30.2057	-382.412
					30.0647	-383.275
					30.3868	-382.877
					30.7019	-383.867
					31.0551	-383.16
					31.8062	-383.949
					32.4886	-383.05
					33.6416	-382.102
					34.609	-379.907
					36.0568	-379.985
					37.6687	-380.178
					39.0217	-377.622
					40.4474	-376.588
					43.457	-378.418
					45.7963	-379.686
					47.015	-376.066
					50.5386	-379.718
					52.0253	-378.023
					54.2052	-379.449
					55.8232	-377.713
					57.1425	-378.44
					58.3099	-377.402
					58.8319	-379.821
					58.8585	-379.257
					60.2121	-378.554
					59.1081	-378.905
					57.3466	-373.593
					57.474	-371.34
					56.8427	-373.634
					56.6836	-378.307
					54.4597	-376.261
					53.3529	-377.392
					52.5817	-376.93
					50.4118	-377.328
					49.8428	-377.547
					48.0409	-376.561
					46.7547	-377.465
					45.9694	-377.65
					45.542	-378.245
					44.5851	-378.49
					43.5233	-378.933
					42.3619	-378.564
					41.0976	-378.231
					40.1696	-380.416
					38.6587	-381.025
					37.5186	-381.352
					36.1193	-382.865
					35.9413	-384.454
					35.899	-385.358
					36.0811	-385.439
					36.506	-385.959
					36.9154	-387.092
					37.4765	-388.714
					38.0543	-389.608
					38.4242	-391.304
					38.9834	-391.058
					39.4574	-391.842
					39.7716	-392.262
					40.0278	-392.759
					40.3745	-393.208
					40.4411	-393.342
					40.5712	-393.214
					41.5681	-390.245
					42.4212	-390.716
					43.4954	-388.94
					43.9507	-386.689
					44.6487	-388.023
					44.9801	-386.908
					45.7877	-386.914
					45.7056	-387.542
					46.1876	-386.625
					46.4032	-387.566
					46.6715	-388.173
					46.913	-386.866
					47.4304	-387.29
					47.7361	-387.067
					47.7953	-386.652
					48.2558	-386.854
					48.5421	-386.79
					48.5151	-387.768
					48.6366	-388.705
					49.1459	-389.152
					49.5084	-389.187
					50.053	-388.931
					50.6776	-388.632
					51.4724	-388.148
					52.2303	-388.319
					53.019	-388.634
					53.6192	-387.031
					57.6153	-391.947
					58.981	-389.406
					56.6421	-385.214
					50.1916	-383.233
					42.3903	-378.545
					36.1874	-384.511
					33.2846	-388.001
					33.012	-388.521
					37.4227	-388.107
					43.7627	-386.993
					49.5963	-384.774
					53.6024	-382.628
					54.2996	-382.118
					53.2927	-382.693
					52.2692	-382.853
					50.4052	-387.258
					49.2683	-388.792
					48.6096	-389.246
					47.4287	-386.328
					45.632	-383.363
					43.5604	-382.036
					42.2127	-380.409
					41.5573	-382.447
					41.5233	-383.481
					42.6307	-383.915
					44.8944	-384.53
					47.5124	-384.468
					49.3957	-383.381
					50.6176	-383.494
					50.2146	-380.444
					48.8044	-384.142
					47.074	-385.245
					45.658	-385.51
					44.5839	-386.806
					43.7183	-385.597
					43.4516	-383.114
					43.7559	-382.335
					43.8262	-383.539
					43.8458	-383.358
					44.3382	-384.363
					44.6509	-385.792
					44.961	-385.48
					44.8748	-384.795
					44.7895	-385.127
					44.9518	-385.242
					44.8605	-384.911
					44.3997	-385.451
					43.9863	-385.739
					43.6837	-385.422

## Sheet: ED_Figure4a (Lower-MV)
	Capacity Upper Bound (obtained from Response 2000) - function of axial (N)		Capacity Lower Bound (obtained from Response 2000) - function of axial (N)		Demand (obtained from simulations)
	Bending moment (kN.m)	Shear force (kN)	Bending moment (kN.m)	Shear force (kN)	Bending moment (kN.m)	Shear force (kN)
	-442.383	0	-374.746	0	47.119	31.6949
	-442.345	8.472	-374.738	1.586	49.58	34.7574
	-442.297	12.714	-374.73	2.435	48.7256	34.0533
	-442.266	14.838	-374.744	2.827	48.5799	36.2235
	-442.038	27.512	-374.763	2.854	47.0398	37.8906
	-442.026	27.911	-374.764	2.952	50.237	45.7227
	-404.608	39.247	-374.769	3.062	60.0437	60.2609
	-293.529	469.858	-374.769	3.062	74.9569	79.1889
	-262.479	486.77	-374.784	3.107	89.3009	96.2092
	-244.456	518.808	-374.784	3.113	99.39	107.832
	-215.372	537.021	-374.784	3.113	106.705	115.75
	-188.603	543.944	-329.97	266.536	112.547	120.581
	-149.272	573.057	-265.402	376.304	120.841	126.659
	-121.733	590.698	-232.135	408.479	131.072	132.375
	-80.619	596.373	-190.765	416.379	124.706	122.52
	-49.773	599.398	-144.736	422.619	123.103	118.721
	0	601.1	-110.013	428.812	132.213	120.258
	49.773	599.458	-75.31	433.623	137.237	118.56
	80.622	596.425	-46.581	437.265	132.817	107.63
	121.735	590.701	-25.717	444.192	121.187	89.213
	149.295	573	-20.219	465.176	128.875	88.581
	188.889	543.511	-0.034	483.17	139.354	91.7977
	215.612	536.521	20.228	465.37	150.48	95.0856
	244.845	520.947	25.898	443.721	166.642	103.682
	265.014	486.067	46.676	437.14	170.106	98.5787
	293.556	469.793	75.412	433.714	173.487	93.7452
	404.598	39.611	110.087	429.016	184.167	95.8781
	442.137	22.24	144.871	422.327	192.33	95.5764
	442.252	15.901	190.853	416.291	189.296	80.3554
	442.27	14.838	231.952	408.469	181.64	61.2708
	442.301	12.714	265.387	376.282	180.301	49.7842
	442.349	8.472	329.957	266.347	183.156	43.1
	442.387	0	374.831	14.411	188.573	39.123
			374.816	12.921	183.846	32.8935
			374.734	1.584	177.99	30.1321
			374.741	0	185.584	25.2609
					202.161	29.6033
					212.652	29.2143
					218.427	24.6772
					226.878	23.0742
					234.232	22.8212
					239.33	22.072
					243.96	20.9968
					242.335	19.2189
					241.984	19.3548
					242.65	22.1038
					252.493	21.459
					259.217	21.4037
					270.011	25.6339
					276.943	28.9535
					281.144	30.9459
					285.354	33.4637
					289.852	36.2153
					292.537	38.6292
					294.206	41.4351
					294.625	44.2711
					292.532	48.044
					292.473	50.4727
					304.715	53.7626
					311.892	61.3192
					313.918	63.2218
					309.318	68.869
					306.354	70.7449
					316.025	76.9407
					318.837	82.0001
					322.789	86.7699
					320.686	88.2763
					317.863	89.7107
					318.931	90.7715
					317.658	89.6095
					317.399	90.1809
					310.897	93.5597
					302.962	91.8012
					295.608	90.419
					293.263	93.9516
					284.762	89.9783
					275.813	94.8634
					271.357	94.2847
					269.467	95.3386
					268.567	103.253
					274.877	106.293
					262.016	100.68
					263.956	95.0435
					256.408	91.4815
					257.565	98.4847
					257.835	109.67
					244.16	96.9906
					239.425	91.8899
					230.688	78.6787
					228.063	73.3625
					229.417	72.3872
					230.518	68.8784
					231.627	64.2474
					224.737	56.2824
					220.229	57.0849
					218.492	58.3835
					215.653	61.6577
					207.328	51.4529
					199.037	45.0482
					192.169	35.9796
					176.492	25.8117
					158.937	32.7733
					144.912	33.808
					141.641	33.4931
					139.683	27.6457
					135.753	23.546
					131.589	23.1312
					130.02	31.2918
					121.582	32.9334
					118.567	38.3637
					124.97	47.8702
					135.567	50.3145
					153.02	60.866
					172.227	73.8068
					183.767	78.8411
					201.116	91.7701
					217.52	99.1893
					223.216	103.808
					226.084	103.621
					225.739	103.013
					224.964	101.297
					218.323	96.8814
					211.851	87.7743
					211.911	89.1431
					206.868	84.9401
					205.138	83.313
					199.665	76.7829
					190.97	69.2965
					198.602	78.8403
					200.763	82.346
					206.923	89.5277
					214.263	99.9086
					218.044	105.59
					220.786	111.378
					218.933	114.472
					213.746	114.931
					201.097	107.467
					190.411	102.522
					178.936	97.8909
					164.39	87.8197
					150.63	80.4864
					134.931	69.9941
					128.136	68.1797
					111.719	55.4466
					101.589	49.4592
					95.4037	47.6449
					92.8012	48.0215
					87.8859	46.7332
					83.4431	43.9894
					81.7763	44.1219
					78.9458	44.1776
					74.4853	42.0286
					65.6794	36.6669
					64.1015	38.0764
					56.7171	32.8316
					48.8631	29.1279
					30.0088	11.5887
					27.3258	10.4498
					30.584	6.33757
					43.5371	25.9884
					50.9486	25.2487
					61.7728	24.0787
					71.2673	30.1502
					79.2728	31.4527
					87.4405	35.0296
					92.022	34.6204
					100.103	36.856
					114.72	44.3045
					125.452	49.3508
					137.676	55.8548
					146.886	62.6149
					149.2	61.4451
					157.572	64.5242
					167.188	70.4648
					163.989	69.1344
					171.008	75.8707
					174.825	74.9037
					180.156	83.4634
					173.531	75.3922
					179.133	80.9794
					187.384	91.5936
					189.757	95.0912
					191.14	95.2178
					192.426	94.6023
					177.967	81.422
					172.455	77.2394
					177.506	83.9548
					173.67	81.7287
					159.983	73.136
					154.142	72.0009
					144.233	65.5421
					140.723	62.996
					131.147	58.0538
					125.737	59.4747
					115.799	51.764
					111.961	56.1202
					103.224	57.2689
					86.4183	44.633
					88.2495	47.9233
					90.6156	53.5769
					77.253	44.6564
					67.8937	37.471
					60.9007	29.7126
					54.7572	28.6914
					61.7311	35.0369
					83.9027	54.1348
					113.327	77.5044
					122.931	82.736
					129.409	84.8253
					141.677	95.4422
					142.153	87.9569
					145.896	88.8658
					139.823	79.4074
					137.866	78.9756
					130.942	72.4955
					126.529	74.5736
					116.875	67.2928
					100.571	49.4812
					97.7506	48.7465
					90.6645	48.0237
					79.4462	33.2104
					83.8073	37.0006
					80.839	39.961
					77.3038	41.519
					67.976	32.6462
					56.393	21.4763
					42.397	21.8355
					28.1281	17.8257
					19.1955	8.72398
					19.4888	17.6693
					35.2953	30.0794
					56.6328	42.1591
					72.6012	52.7609
					85.0119	63.2303
					94.7054	69.6665
					99.6357	71.1332
					104.468	74.1251
					104.757	75.7927
					103.683	78.4075
					102.963	82.2874
					115.885	99.0496
					118.036	104.12
					113.998	101.627
					132.372	121.68
					140.407	129.999
					146.086	136.27
					139.244	126.329
					136.015	122.289
					119.369	108.191
					121.15	107.043
					131.967	118.228
					137.31	122.426
					131.45	109.582
					137.375	111.317
					142.491	113.587
					152.053	109.144
					140.873	93.3017
					147.524	100.976
					160.772	112.583
					159.746	106.686
					165.512	106.016
					168.451	100.356
					168.529	94.0364
					178.178	97.2452
					183.553	96.8165
					186.237	100.453
					186.815	104.612
					186.087	106.393
					173.739	97.5618
					171.689	102.949
					166.773	99.8959
					135.056	60.2275
					135.43	63.4813
					142.472	69.2669
					139.066	64.7747
					140.085	69.1094
					143.218	75.0015
					141.358	70.8299
					142.264	75.8573
					135.107	72.8736
					129.248	73.5822
					129.97	75.2148
					122.73	68.7477
					125.799	74.815
					124.075	73.1186
					118.666	67.4072
					124.784	72.3731
					130.74	75.7353
					123.269	65.6612
					122.193	64.4641
					120.381	62.8175
					113.744	57.2467
					107.823	49.9286
					105.693	50.8407
					87.5943	31.4712
					83.1705	28.0858
					86.9151	32.7522
					82.9884	29.4946
					81.5987	29.1569
					82.6379	30.1541
					82.4105	28.8796
					80.5513	27.1855
					78.2848	27.0964
					74.0123	24.3614
					64.4234	15.9265
					65.1573	17.0774
					59.1463	14.5395
					60.4372	19.5944
					54.2466	20.0184
					49.6625	17.8878
					45.7434	17.3499
					38.3818	15.5488
					36.6083	21.1845
					33.5563	23.0932
					30.5021	18.0145
					26.5176	20.9572
					23.7361	24.8103
					20.8232	25.5066
					19.7961	23.3766
					21.6774	24.6911
					28.612	24.3571
					34.7907	26.3374
					38.4747	28.9479
					41.1917	26.7305
					47.7025	35.6394
					50.5624	38.6723
					52.9549	41.7485
					55.4662	36.3901
					55.3183	33.8094
					58.7245	34.4966
					57.9672	35.6059
					59.3089	36.8453
					58.3598	38.7777
					55.8197	37.7677
					53.9657	39.6649
					49.3737	37.6306
					43.5202	33.2142
					42.688	35.0634
					43.3204	36.4529
					39.8927	31.5768
					40.8227	32.3274
					43.5136	35.3775
					45.2243	37.719
					44.2593	36.6284
					39.5719	29.7198
					43.7665	33.7812
					45.3921	35.378
					44.202	32.4808
					40.8642	27.8529
					40.7396	27.9262
					41.5802	28.5956
					40.4416	27.1748
					41.5372	27.0604
					41.2519	26.3276
					41.6039	26.3275
					41.6497	24.7963
					42.7966	25.3302
					44.2663	25.6952
					44.7373	25.2495
					46.3502	26.3508
					49.6983	28.5755
					51.3531	29.0085
					52.733	29.5991
					53.748	30.2846
					57.0362	32.594
					58.9741	33.6142
					60.3973	34.6719
					61.9348	35.3925
					66.0347	38.8453
					68.1545	39.3847
					70.1194	39.879
					71.5907	40.9422
					73.5064	42.3759
					74.4832	42.1465
					73.309	39.6822
					74.5691	40.7548
					73.0937	38.5576
					72.829	37.2527
					71.976	35.6818
					71.0741	34.0176
					69.9581	32.651
					68.939	30.9887
					68.5507	30.2196
					67.4759	28.6295
					66.1278	27.6484
					64.7019	26.8983
					63.8594	26.3912
					62.3942	25.9579
					61.4354	25.7353
					59.8079	24.6444
					57.6682	23.5793
					56.1447	23.4418
					53.8269	22.3227
					51.3197	21.0183
					48.7749	20.2617
					45.6737	18.5513
					43.6267	18.1986
					41.4433	17.6626
					39.2973	17.1562
					37.9098	17.0896
					36.7389	17.2846
					35.4728	17.594
					34.686	17.6672
					33.8123	18.1353
					32.9301	17.8638
					32.3247	17.6904
					31.8448	17.4187
					31.277	17.5492
					30.8305	17.7307
					30.4984	18.285
					30.6093	18.291
					30.2057	18.9485
					30.0647	19.639
					30.3868	19.6033
					30.7019	19.6937
					31.0551	20.0037
					31.8062	20.0607
					32.4886	19.8093
					33.6416	20.1611
					34.609	20.0384
					36.0568	20.2088
					37.6687	20.2553
					39.0217	20.2344
					40.4474	20.2768
					43.457	21.6883
					45.7963	22.5543
					47.015	22.1379
					50.5386	23.9641
					52.0253	24.2774
					54.2052	25.4017
					55.8232	26.1279
					57.1425	26.8014
					58.3099	27.5677
					58.8319	27.8685
					58.8585	27.7782
					60.2121	29.3453
					59.1081	28.7118
					57.3466	27.7701
					57.474	28.6986
					56.8427	28.7615
					56.6836	28.9088
					54.4597	27.3769
					53.3529	27.4049
					52.5817	27.6666
					50.4118	26.1806
					49.8428	26.4711
					48.0409	25.4463
					46.7547	25.0266
					45.9694	25.1133
					45.542	25.2327
					44.5851	25.0382
					43.5233	24.7383
					42.3619	24.3363
					41.0976	23.838
					40.1696	23.4319
					38.6587	22.4213
					37.5186	21.7527
					36.1193	20.5344
					35.9413	20.0007
					35.899	19.7212
					36.0811	19.5064
					36.506	18.872
					36.9154	18.5655
					37.4765	17.8993
					38.0543	17.4412
					38.4242	17.405
					38.9834	17.008
					39.4574	16.9726
					39.7716	17.2167
					40.0278	17.7648
					40.3745	17.9814
					40.4411	18.7265
					40.5712	19.3557
					41.5681	19.9704
					42.4212	20.6005
					43.4954	21.6039
					43.9507	21.768
					44.6487	22.43
					44.9801	22.3162
					45.7877	23.4008
					45.7056	23.3882
					46.1876	23.7526
					46.4032	23.8803
					46.6715	24.0465
					46.913	24.3784
					47.4304	24.848
					47.7361	25.093
					47.7953	25.1627
					48.2558	25.4746
					48.5421	25.7542
					48.5151	25.6038
					48.6366	25.5795
					49.1459	26.1753
					49.5084	26.396
					50.053	26.8076
					50.6776	27.1864
					51.4724	27.7733
					52.2303	28.1746
					53.019	28.6185
					53.6192	29.0309
					57.6153	31.7217
					58.981	32.6567
					56.6421	31.2379
					50.1916	27.3338
					42.3903	22.4409
					36.1874	19.7238
					33.2846	19.5912
					33.012	21.2063
					37.4227	22.3847
					43.7627	24.0025
					49.5963	26.1359
					53.6024	27.7111
					54.2996	27.62
					53.2927	27.3322
					52.2692	28.0957
					50.4052	28.2007
					49.2683	27.694
					48.6096	26.7238
					47.4287	25.0644
					45.632	23.1817
					43.5604	21.78
					42.2127	21.5585
					41.5573	21.8772
					41.5233	22.251
					42.6307	23.079
					44.8944	24.0165
					47.5124	24.7598
					49.3957	24.8209
					50.6176	25.142
					50.2146	25.0182
					48.8044	24.6456
					47.074	24.2365
					45.658	24.3597
					44.5839	24.316
					43.7183	22.8415
					43.4516	22.0245
					43.7559	21.8004
					43.8262	21.8291
					43.8458	22.1117
					44.3382	22.9918
					44.6509	23.6181
					44.961	23.8478
					44.8748	23.6206
					44.7895	23.1678
					44.9518	22.8597
					44.8605	22.7017
					44.3997	22.466
					43.9863	22.383
					43.6837	22.4382

## Sheet: ED_Figure4b (Upper-MN)
	Capacity Upper Bound (obtained from Response 2000) - function of shear (V)		Capacity Lower Bound (obtained from Response 2000) - function of shear (V)		Demand (obtained from simulations)
	Bending moment (kN.m)	Axial load (kN)	Bending moment (kN.m)	Axial load (kN)	Bending moment (kN.m)	Axial load (kN)
	269.442	-1947.87	254.96	-1947.92	64.876	-1408.78
	248.025	-1551.8	225.496	-1587.78	67.7889	-1410.38
	221.674	-1217.2	198.244	-1294.36	55.1652	-1486.79
	193.201	-937.71	171.018	-1053.64	41.836	-1158.04
	164.346	-698.603	145.838	-839.656	52.2853	-993.371
	135.273	-487.414	94.319	-468.59	66.977	-990.291
	0.001	438.775	66.309	-298.106	84.2261	-1044.16
	-135.258	-487.573	35.589	-113.305	103.098	-992.131
	-164.332	-698.744	0.001	-7.915	122.514	-1086.77
	-193.188	-937.846	-35.587	-113.312	146.034	-1239.7
	-221.663	-1217.34	-66.572	-291.442	160.863	-1456.32
	-248.017	-1551.97	-94.387	-467.69	171.939	-1685.86
	-269.437	-1948.08	-145.808	-839.869	180.65	-1856.1
	-268.89	-2574.97	-171.016	-1053.71	188.957	-1966.75
	-244.323	-3123.87	-198.268	-1294.38	199.067	-2021.84
	-209.717	-3557.56	-225.501	-1587.9	206.635	-2064.96
	-175.087	-3898.41	-254.927	-1948.08	213.098	-2101.59
	-142.146	-4210.19	-267.944	-2572.8	218.515	-2114.5
	-0.002	-5445.89	-245.586	-3130.06	219.567	-2100.47
	142.141	-4210.03	-210.04	-3551.48	222.538	-2054.94
	175.083	-3898.26	-175.282	-3892.77	229.069	-1992.54
	209.713	-3557.42	-142.857	-4199.11	235.462	-1960.23
	244.322	-3123.71	-77.603	-4771.82	239.606	-1946.53
	268.888	-2574.78	0	-5423.9	242.568	-1923.01
	269.442	-1947.87	77.601	-4771.65	244.882	-1898.54
			142.853	-4198.95	249.091	-1878.92
			175.278	-3892.62	253.303	-1916.97
			210.037	-3551.33	254.648	-1948.28
			245.587	-3129.81	256.576	-2001.97
			267.941	-2572.59	256.742	-2045.92
			254.96	-1947.92	256.491	-2080.97
					256.074	-2117.06
					252.2	-2138.8
					248.735	-2156.66
					221.785	-2166.7
					151.253	-2130.28
					71.421	-2015.54
					156.027	-1939.34
					205.564	-1772.59
					220.459	-1686.53
					202.193	-1578.41
					213.873	-1453.15
					212.056	-1103.42
					170.28	-994.45
					138.364	-1076.33
					22.3486	-869.173
					56.0393	-818.128
					61.7166	-165.655
					34.5765	-159.048
					20.3279	-374.007
					23.814	-598.381
					23.9077	-586.517
					33.5218	-734.203
					77.9896	-1018.82
					35.5995	-540.313
					22.1705	-217.971
					21.1046	-353.815
					27.4835	-420.245
					31.299	-478.168
					38.9745	-565.226
					41.5129	-634.143
					45.3029	-644.39
					49.7009	-697.015
					49.9851	-737.086
					50.377	-740.975
					54.4948	-745.44
					60.8715	-806.288
					64.0708	-844.947
					70.2171	-881.697
					72.9945	-911.695
					76.9353	-937.717
					79.8999	-957.325
					78.7309	-959.78
					73.3145	-888.392
					77.0079	-810.658
					55.7589	-540.773
					54.6806	-559.824
					62.8228	-724.867
					71.472	-842.482
					75.8802	-946.531
					74.5937	-1003.78
					51.6948	-910.653
					62.3289	-540.359
					43.3127	-270.451
					35.753	-202.222
					44.7502	-310.933
					40.6206	-294.767
					42.144	-384.09
					50.1319	-466.182
					64.2058	-701.554
					80.1276	-935.631
					85.8889	-1199.91
					102.219	-1496.44
					116.617	-1630.72
					105.01	-1687.13
					111.745	-1701.02
					104.288	-1567.66
					116.516	-1528.03
					113.255	-1537.08
					99.7496	-1359.29
					103.062	-1314.95
					108.185	-1371.67
					113.446	-1357.63
					118.51	-1299.4
					123	-1282.03
					125.111	-1338.53
					128.011	-1280.98
					132.091	-1264.42
					135.061	-1161.4
					131.511	-1049.77
					130.985	-983.771
					123.314	-906.815
					127.16	-910.91
					127.618	-875.578
					128.334	-883.219
					130.81	-892.885
					128.217	-894.781
					131.385	-922.55
					128.826	-878.759
					133.178	-932.772
					135.121	-928.519
					137.046	-921.036
					136.795	-893.262
					133.923	-848.491
					125.698	-805.78
					119.665	-797.084
					119.951	-769.637
					114.576	-762.644
					118.792	-760.638
					118.086	-748.544
					117.74	-730.543
					108.811	-628.294
					103.351	-612.945
					73.2786	-440.573
					76.8231	-469.032
					69.596	-420.107
					71.3343	-381.79
					65.5059	-374.003
					59.63	-341.949
					58.8023	-315.33
					52.6744	-278.994
					48.5928	-231.114
					44.4212	-231.985
					47.6806	-263.07
					47.9465	-259.347
					41.8226	-247.594
					43.4509	-239.829
					41.3803	-231.205
					42.6815	-236.985
					46.5086	-251.741
					44.5746	-231.768
					42.3825	-219.05
					36.2969	-192.35
					37.8264	-190.674
					39.6414	-201.204
					37.9758	-193.174
					39.5654	-198.205
					38.6352	-190.9
					35.7869	-163.337
					29.3042	-121.174
					26.1962	-105.602
					24.6347	-77.8462
					18.772	-65.6065
					19.7166	-48.2137
					15.7598	-53.5467
					11.824	-33.6123
					16.2196	-34.7843
					12.7	-40.3529
					35.9487	-52.1457
					13.233	-40.3048
					19.2623	-38.2731
					24.411	-32.7478
					9.89684	-29.8502
					10.3983	-32.9185
					9.22088	-47.6446
					11.9375	-42.8435
					5.07982	-43.692
					5.77021	-49.3584
					4.73641	-49.3685
					7.13805	-49.8382
					13.9943	-63.6636
					18.1879	-57.0312
					13.0425	-55.5776
					14.8428	60.7755
					37.0524	-68.6709
					39.9079	68.4131
					13.4422	77.1873
					30.8949	68.0581
					25.0102	84.6693
					32.9722	84.1884
					15.2411	89.6722
					11.8508	89.8352
					12.7038	71.5992
					11.2221	102.687
					7.18682	90.1402
					44.8019	57.0904
					8.79862	69.8417
					40.8718	75.6134
					14.464	77.0824
					22.502	72.2404
					26.8174	54.9163
					7.80757	52.4282
					53.5685	55.0077
					23.571	52.1759
					20.8258	44.0645
					58.0906	39.3783
					33.4418	35.166
					29.1954	28.7471
					21.034	29.4851
					26.4481	34.8543
					14.9381	45.4336
					17.1796	58.4266
					19.8352	63.3608
					19.4904	59.9723
					18.5824	53.8244
					18.4815	-51.2383
					19.4421	-58.6258
					22.4638	-63.9318
					22.3338	-64.4391
					21.451	-66.9916
					18.7511	-47.2499
					17.9662	-47.7558
					19.0005	-62.6605
					17.7985	-60.6382
					20.4631	-59.6258
					27.1795	-53.7538
					36.9317	-61.3658
					49.5895	-32.1218
					54.1768	-21.1272
					59.2899	-25.0132
					29.3159	17.2545
					21.4236	19.4303
					26.7323	19.7523
					23.9773	19.7582
					25.2345	18.9229
					23.2297	22.9321
					18.8304	23.0992
					13.5218	-28.7344
					5.76327	27.7449
					4.90723	28.8944
					4.31391	28.8189
					4.67741	30.7968
					6.77529	30.1926
					7.16706	26.9459
					9.24402	27.9964
					4.97514	29.1445
					2.58091	34.9195
					2.88038	38.3426
					3.03413	35.1402
					4.78078	39.7789
					5.33639	39.6026
					4.75304	37.3308
					4.40736	33.6981
					4.00859	33.6171
					4.1305	30.7938
					3.87197	30.1464
					4.25745	33.9481
					4.48842	37.357
					4.1536	39.4603
					4.18662	35.9976
					4.53867	38.3514
					4.71203	36.8883
					5.02662	35.8103
					5.70056	34.502
					7.31203	38.2371
					9.62633	40.4438
					10.4697	32.7402
					10.3999	30.5079
					13.1562	28.7812
					20.9744	41.5753
					7.59049	38.5938
					15.284	39.771
					14.7836	45.1878
					10.2616	40.5624
					13.1401	45.5481
					15.6068	48.8926
					14.3651	48.2764
					13.2171	48.815
					7.85651	53.5986
					7.32807	63.3437
					25.8798	55.1832
					28.289	67.1329
					34.4815	61.9936
					40.0722	65.5527
					39.456	83.1521
					50.9702	97.0047
					56.6633	99.5594
					69.0263	103.3
					53.8624	85.7551
					64.9315	74.6593
					61.3953	72.2564
					28.557	67.4354
					31.96	67.7629
					31.5747	71.1142
					34.5392	59.8591
					20.5363	47.4725
					19.3009	41.8764
					16.2307	50.3465
					10.5382	51.2327
					9.71453	53.2218
					4.77126	44.5047
					5.06474	45.9298
					5.50117	47.9213
					4.0936	48.2515
					3.75793	44.8114
					3.52471	46.7822
					4.61309	51.4021
					4.315	51.4619
					4.15759	51.5916
					5.00411	47.0402
					7.67073	47.7193
					9.40679	47.7263
					9.83607	47.9647
					9.7721	47.6524
					10.5043	45.8903
					8.73461	35.4657
					8.72964	32.3868
					8.63933	31.1618
					7.27033	29.359
					6.52409	27.8976
					6.27509	27.7883
					6.56338	25.173
					6.69552	23.6509
					6.25091	21.8312
					5.79829	19.0829
					6.11766	13.577
					6.31627	14.177
					5.49359	11.7982
					5.08362	10.6254
					4.93402	11.0606
					4.4779	8.53205
					3.84364	8.61697
					3.94836	-8.71301
					4.02794	-10.47
					4.52732	-15.6848
					4.13187	-16.292
					3.92361	-15.5544
					3.8802	-6.43294
					2.91629	6.70522
					2.29211	8.57723
					2.85584	-5.95087
					2.89237	-6.27802
					34.7611	-6.50515
					50.1414	-6.04555
					46.6461	5.47534
					26.9523	-5.27218
					19.0026	-5.3254
					4.45713	-6.15929
					6.00097	-5.87174
					2.61728	-6.45758
					5.22555	-7.03105
					2.75428	-7.27565
					5.70447	-7.06258
					8.04644	-6.76277
					5.67242	-6.45736
					8.2296	-5.85563
					7.22406	-4.06284
					9.74815	4.19784
					10.7853	4.74134
					9.97256	4.79647
					11.8225	4.13413
					12.1446	5.00385
					12.9972	6.56676
					13.0435	6.93184
					13.5004	6.23543
					12.7584	6.23492
					13.4236	6.14307
					14.9589	5.8462
					12.7265	-5.24459
					14.1762	5.89576
					10.0543	6.04041
					8.3475	6.37493
					10.8993	6.70912
					19.5295	6.55783
					15.2838	6.04648
					19.0225	6.24341
					14.7206	5.79444
					9.43281	7.31983
					6.69171	8.07063
					3.28236	7.86289
					12.492	8.08457
					3.05365	8.68176
					10.3153	9.28968
					11.7792	9.97872
					19.5491	10.3876
					22.6454	10.774
					16.2395	11.3761
					10.2309	11.9013
					15.8554	11.7357
					26.7368	11.4688
					25.8968	10.9818
					14.5312	10.3282
					10.1564	9.14401
					16.9471	8.00139
					23.0217	8.31303
					16.0257	7.95336
					8.06114	6.84775
					11.572	6.46293
					8.93691	-6.06687
					11.7105	-5.94484
					3.08123	5.87122
					7.5083	6.25986
					15.0701	6.28051
					23.6849	6.45665
					19.1351	6.51092
					12.834	6.31223
					6.18895	6.32782
					6.90674	5.76304
					26.9544	5.79017
					16.7057	5.84354
					8.94908	5.82989
					14.5459	6.17742
					23.0819	6.27167
					18.7682	5.76542
					9.51616	5.68871
					14.8944	5.71213
					23.892	5.90971
					25.9378	6.36437
					15.9898	7.21861
					8.25222	7.7356
					17.4146	7.67613
					24.2541	7.84621
					15.7463	8.33864
					7.16626	8.4462
					2.93297	9.01517
					9.63828	9.3228
					7.19254	9.19316
					13.0175	9.02724
					10.7823	8.26363
					20.6254	7.62945
					22.8252	7.97216
					15.2072	8.31202
					6.99375	7.81528
					20.3045	7.46622
					25.11	7.27003
					18.794	6.90227
					9.68849	6.84603
					17.1166	6.42808
					25.1235	5.98229
					17.2556	6.17662
					10.4569	6.34831
					18.5253	5.79415
					25.13	5.92678
					21.4861	6.27101
					13.0228	-5.72518
					14.6048	5.71554
					24.6461	5.66765
					20.6432	5.5347
					12.5094	6.37191
					5.17427	6.95163
					24.7757	6.67832
					23.3986	6.34086
					14.8147	6.21902
					13.9371	6.88286
					23.6594	7.23958
					21.3441	7.88438
					11.4136	8.49284
					17.1802	8.54107
					24.7955	8.7359
					22.5588	8.92693
					13.568	8.71169
					13.7339	8.97609
					22.9193	9.36299
					18.1856	9.87446
					8.51703	10.3475
					16.8744	10.6377
					23.3673	10.3982
					19.119	10.1659
					10.3803	10.0603
					15.9215	10.0516
					8.95514	10.2942
					8.918	10.4912
					9.14582	10.7272
					9.28289	10.9818
					9.29655	11.0916
					9.42289	11.1627
					9.45573	11.2845
					9.60348	11.3699
					9.72804	11.3614
					9.77062	11.3245
					9.84877	11.1581
					9.96346	10.7246
					10.1624	10.3823
					10.3354	9.8945
					10.4995	9.4617
					10.6902	9.15059
					10.766	9.37843
					10.7784	8.1864
					10.9173	7.99433
					10.9531	8.02166
					10.9815	7.95682
					10.9983	7.77058
					10.8677	7.66125
					10.8808	7.4945
					10.8402	7.41639
					10.9072	7.42349
					10.9494	7.48814
					11.0129	7.51628
					10.8996	7.64123
					10.951	7.6691
					10.8313	7.78882
					10.7655	7.94627
					10.7667	8.1124
					10.6522	8.36661
					10.5933	8.19672
					10.5263	8.10678
					10.584	8.36569
					10.5039	7.82287
					10.4853	7.92442
					10.3884	8.0297
					10.2838	8.15035
					10.2303	8.33535
					10.1716	8.29984
					10.1832	8.20953
					10.2718	8.29955
					10.3614	8.27677
					10.4023	8.13926
					10.4095	8.22047
					10.3519	8.59072
					10.3916	8.6681
					10.3549	8.65835

## Sheet: ED_Figure4b (Lower-MV)
	Capacity Upper Bound (obtained from Response 2000) - function of axial (N)		Capacity Lower Bound (obtained from Response 2000) - function of axial (N)		Demand (obtained from simulations)
	Bending moment (kN.m)	Shear force (kN)	Bending moment (kN.m)	Shear force (kN)	Bending moment (kN.m)	Shear force (kN)
	-274.143	0	-37.132	0	64.876	51.4537
	-273.995	45.246	-37.133	0.421	67.7889	55.1313
	-273.763	66.803	-37.122	2.819	55.1652	41.7256
	-273.632	77.543	-34.199	5.644	41.836	28.5156
	-273.554	82.725	-30.11	36.951	52.2853	40.1725
	-272.9	112.14	-7.391	100.873	66.977	56.9431
	-249.491	305.117	-27.013	131.423	84.2261	75.9889
	-222.789	424.934	-23.73	241.236	103.098	96.586
	-200.928	433.654	-21.894	245.57	122.514	117.73
	-168.635	511.838	-19.6	236.425	146.034	141.708
	-147.605	517.322	-16.731	250.027	160.863	154.873
	-122.156	521.714	-2.39	256.669	171.939	163.394
	-96.256	528.732	0	256.667	180.65	169.444
	-83.09	527.842	2.39	256.669	188.957	174.229
	-56.42	528.544	16.731	250.027	199.067	181.319
	-29.428	528.979	19.6	236.425	206.635	185.562
	0	531.526	21.894	245.57	213.098	188.874
	29.428	528.979	23.73	241.236	218.515	190.757
	56.42	528.545	27.028	131.435	219.567	186.651
	83.089	527.842	7.399	100.814	222.538	184.727
	96.256	528.732	30.138	37.673	229.069	188.161
	122.169	521.731	34.223	5.641	235.462	191.891
	147.608	517.326	37.148	5.262	239.606	192.325
	168.649	511.849	37.176	2.82	242.568	191.825
	200.916	433.679	37.179	0.421	244.882	189.326
	222.777	424.936	37.178	0	249.091	192.973
	249.483	305.075			253.303	193.362
	272.902	112.186			254.648	188.059
	273.544	82.571			256.576	183.853
	273.642	77.657			256.742	176.65
	273.774	66.89			256.491	168.84
	273.995	45.235			256.074	162.076
	274.144	0			252.2	154.298
					248.735	144.152
					221.785	124.213
					151.253	85.7709
					71.421	53.6771
					156.027	75.2982
					205.564	96.4486
					220.459	104.295
					202.193	107.5
					213.873	107.071
					212.056	219.301
					170.28	238.467
					138.364	280.379
					22.3486	298.564
					56.0393	216.224
					61.7166	117.481
					34.5765	41.5596
					20.3279	40.4449
					23.814	20.955
					23.9077	25.3333
					33.5218	23.0386
					77.9896	59.0609
					35.5995	62.739
					22.1705	47.1014
					21.1046	32.0587
					27.4835	31.3755
					31.299	31.1507
					38.9745	31.0698
					41.5129	30.7559
					45.3029	30.9051
					49.7009	30.4505
					49.9851	49.623
					50.377	36.0439
					54.4948	29.9591
					60.8715	22.5584
					64.0708	30.734
					70.2171	32.0634
					72.9945	36.6073
					76.9353	36.7387
					79.8999	40.566
					78.7309	38.9904
					73.3145	36.8221
					77.0079	50.9892
					55.7589	35.8504
					54.6806	38.7144
					62.8228	39.5507
					71.472	38.5497
					75.8802	44.6468
					74.5937	46.3214
					51.6948	34.9252
					62.3289	22.5966
					43.3127	32.8175
					35.753	37.0953
					44.7502	27.4039
					40.6206	23.601
					42.144	24.8155
					50.1319	43.3229
					64.2058	28.0741
					80.1276	32.6944
					85.8889	37.2666
					102.219	38.3878
					116.617	58.4051
					105.01	60.5001
					111.745	59.3365
					104.288	44.5268
					116.516	60.3504
					113.255	57.6343
					99.7496	57.0429
					103.062	68.7948
					108.185	63.8328
					113.446	79.9201
					118.51	76.8695
					123	69.4617
					125.111	93.4968
					128.011	90.2087
					132.091	114.757
					135.061	134.457
					131.511	133.984
					130.985	106.113
					123.314	123.322
					127.16	115.288
					127.618	107.648
					128.334	108.687
					130.81	115.704
					128.217	116.54
					131.385	122.433
					128.826	134.428
					133.178	137.584
					135.121	151.035
					137.046	146.769
					136.795	122.345
					133.923	119.887
					125.698	104.487
					119.665	102.12
					119.951	97.8031
					114.576	108.692
					118.792	107.025
					118.086	103.428
					117.74	108.431
					108.811	103.512
					103.351	199.019
					73.2786	79.302
					76.8231	115.298
					69.596	88.2548
					71.3343	77.4151
					65.5059	79.8222
					59.63	71.9427
					58.8023	70.3012
					52.6744	66.1741
					48.5928	55.2234
					44.4212	62.6242
					47.6806	80.8562
					47.9465	73.3787
					41.8226	85.5096
					43.4509	81.2836
					41.3803	77.9362
					42.6815	76.9747
					46.5086	86.991
					44.5746	79.9216
					42.3825	81.682
					36.2969	75.7165
					37.8264	72.8183
					39.6414	81.642
					37.9758	75.2731
					39.5654	84.5729
					38.6352	85.8485
					35.7869	77.1426
					29.3042	59.3737
					26.1962	56.5988
					24.6347	44.3341
					18.772	36.9172
					19.7166	29.7386
					15.7598	29.2711
					11.824	19.2352
					16.2196	20.0943
					12.7	26.4859
					35.9487	28.9872
					13.233	29.0985
					19.2623	25.2639
					24.411	21.049
					9.89684	17.5741
					10.3983	18.6061
					9.22088	23.0308
					11.9375	15.6537
					5.07982	27.5999
					5.77021	13.7104
					4.73641	16.5882
					7.13805	19.0945
					13.9943	16.5487
					18.1879	77.0298
					13.0425	34.9799
					14.8428	62.1403
					37.0524	125.665
					39.9079	43.6488
					13.4422	51.4791
					30.8949	61.2102
					25.0102	45.1313
					32.9722	69.2709
					15.2411	71.8
					11.8508	73.5962
					12.7038	81.9884
					11.2221	77.6473
					7.18682	42.0942
					44.8019	29.0929
					8.79862	44.3036
					40.8718	44.8361
					14.464	46.2827
					22.502	43.6213
					26.8174	36.2778
					7.80757	32.9911
					53.5685	33.0759
					23.571	28.0104
					20.8258	28.1586
					58.0906	29.4901
					33.4418	26.7196
					29.1954	27.0229
					21.034	27.5718
					26.4481	30.4822
					14.9381	37.1995
					17.1796	37.2033
					19.8352	34.9707
					19.4904	34.3407
					18.5824	49.1935
					18.4815	48.9426
					19.4421	61.4387
					22.4638	64.4819
					22.3338	64.4014
					21.451	65.1735
					18.7511	62.6791
					17.9662	59.4379
					19.0005	60.7163
					17.7985	60.8225
					20.4631	64.8552
					27.1795	66.1244
					36.9317	63.4017
					49.5895	37.1842
					54.1768	24.9664
					59.2899	26.5776
					29.3159	22.0994
					21.4236	19.9079
					26.7323	20.0953
					23.9773	25.8664
					25.2345	22.3252
					23.2297	21.4844
					18.8304	21.811
					13.5218	28.4275
					5.76327	24.0011
					4.90723	17.8795
					4.31391	20.1436
					4.67741	18.7972
					6.77529	20.8583
					7.16706	20.1063
					9.24402	26.0384
					4.97514	22.9225
					2.58091	15.6536
					2.88038	14.8386
					3.03413	13.7928
					4.78078	17.8647
					5.33639	16.1933
					4.75304	14.8644
					4.40736	14.8608
					4.00859	18.4978
					4.1305	17.8325
					3.87197	16.6636
					4.25745	17.7855
					4.48842	12.5624
					4.1536	13.5412
					4.18662	16.5231
					4.53867	18.7492
					4.71203	16.7695
					5.02662	13.2097
					5.70056	13.4618
					7.31203	13.3336
					9.62633	10.4166
					10.4697	11.2189
					10.3999	10.9329
					13.1562	11.2691
					20.9744	27.0325
					7.59049	20.6683
					15.284	17.2774
					14.7836	20.2134
					10.2616	17.3116
					13.1401	20.3358
					15.6068	22.4796
					14.3651	23.8998
					13.2171	26.9904
					7.85651	27.7774
					7.32807	24.2836
					25.8798	20.1739
					28.289	20.0809
					34.4815	15.5815
					40.0722	18.6416
					39.456	20.287
					50.9702	19.0597
					56.6633	24.6392
					69.0263	25.8572
					53.8624	58.0494
					64.9315	74.4761
					61.3953	59.4574
					28.557	22.9298
					31.96	16.7604
					31.5747	18.8493
					34.5392	16.1706
					20.5363	22.6389
					19.3009	21.4851
					16.2307	14.5347
					10.5382	19.3111
					9.71453	17.9233
					4.77126	16.451
					5.06474	18.4524
					5.50117	21.2072
					4.0936	31.7805
					3.75793	27.6681
					3.52471	31.2823
					4.61309	34.3724
					4.315	32.4173
					4.15759	29.5624
					5.00411	35.3963
					7.67073	33.7709
					9.40679	33.2666
					9.83607	32.9044
					9.7721	34.2911
					10.5043	36.2369
					8.73461	27.0657
					8.72964	34.7439
					8.63933	37.9935
					7.27033	34.3387
					6.52409	37.414
					6.27509	36.3493
					6.56338	27.1071
					6.69552	24.1651
					6.25091	22.0506
					5.79829	21.0388
					6.11766	20.7647
					6.31627	19.8121
					5.49359	19.0134
					5.08362	18.3472
					4.93402	21.1113
					4.4779	22.1714
					3.84364	24.7415
					3.94836	23.0304
					4.02794	20.6804
					4.52732	20.6119
					4.13187	20.7854
					3.92361	19.6274
					3.8802	14.5871
					2.91629	13.4196
					2.29211	13.088
					2.85584	11.5436
					2.89237	12.4415
					34.7611	13.9377
					50.1414	13.5356
					46.6461	12.2165
					26.9523	12.2279
					19.0026	12.2922
					4.45713	13.3702
					6.00097	13.6145
					2.61728	14.9624
					5.22555	15.761
					2.75428	15.5497
					5.70447	15.6481
					8.04644	14.5542
					5.67242	13.8519
					8.2296	12.16
					7.22406	11.1918
					9.74815	11.8561
					10.7853	13.1295
					9.97256	12.1874
					11.8225	11.8135
					12.1446	13.0203
					12.9972	13.4416
					13.0435	13.5958
					13.5004	14.2073
					12.7584	15.3915
					13.4236	14.7897
					14.9589	14.4936
					12.7265	12.709
					14.1762	13.0524
					10.0543	14.3901
					8.3475	15.0939
					10.8993	17.2578
					19.5295	16.6559
					15.2838	17.276
					19.0225	17.0384
					14.7206	18.3667
					9.43281	18.6565
					6.69171	18.1402
					3.28236	18.1254
					12.492	19.0113
					3.05365	19.154
					10.3153	19.3883
					11.7792	19.4638
					19.5491	19.594
					22.6454	19.8573
					16.2395	19.9863
					10.2309	20.1004
					15.8554	19.1892
					26.7368	18.6319
					25.8968	18.4711
					14.5312	17.9569
					10.1564	16.9433
					16.9471	16.558
					23.0217	16.4532
					16.0257	15.8866
					8.06114	15.2073
					11.572	14.9915
					8.93691	14.3852
					11.7105	14.3025
					3.08123	14.355
					7.5083	14.6654
					15.0701	14.7806
					23.6849	15.2241
					19.1351	15.4445
					12.834	14.851
					6.18895	14.8709
					6.90674	14.224
					26.9544	14.353
					16.7057	14.7421
					8.94908	15.1408
					14.5459	15.5406
					23.0819	15.4922
					18.7682	15.3619
					9.51616	15.1861
					14.8944	14.9434
					23.892	15.1286
					25.9378	15.0503
					15.9898	15.3434
					8.25222	15.2123
					17.4146	14.8763
					24.2541	15.2375
					15.7463	16.2107
					7.16626	16.0903
					2.93297	16.6365
					9.63828	15.416
					7.19254	16.1802
					13.0175	17.1626
					10.7823	14.8606
					20.6254	12.7695
					22.8252	14.4427
					15.2072	14.673
					6.99375	14.7013
					20.3045	13.8506
					25.11	13.9775
					18.794	13.9663
					9.68849	14.2703
					17.1166	14.3169
					25.1235	14.1296
					17.2556	14.5278
					10.4569	15.251
					18.5253	13.4114
					25.13	14.1239
					21.4861	14.5208
					13.0228	14.1429
					14.6048	14.187
					24.6461	14.2599
					20.6432	13.8272
					12.5094	14.1359
					5.17427	14.3649
					24.7757	15.075
					23.3986	14.778
					14.8147	13.9279
					13.9371	14.1909
					23.6594	14.5522
					21.3441	15.1784
					11.4136	15.4341
					17.1802	14.9637
					24.7955	14.9308
					22.5588	15.0777
					13.568	14.8191
					13.7339	14.3201
					22.9193	14.4965
					18.1856	14.4514
					8.51703	14.65
					16.8744	14.5278
					23.3673	14.3209
					19.119	14.302
					10.3803	13.9338
					15.9215	13.896
					8.95514	14.3633
					8.918	14.5245
					9.14582	14.7818
					9.28289	14.671
					9.29655	14.6712
					9.42289	14.6701
					9.45573	14.5885
					9.60348	14.878
					9.72804	14.9181
					9.77062	15.1009
					9.84877	15.31
					9.96346	14.9363
					10.1624	14.9278
					10.3354	15.2079
					10.4995	15.1785
					10.6902	15.2516
					10.766	15.368
					10.7784	15.2405
					10.9173	15.2527
					10.9531	15.5426
					10.9815	15.5649
					10.9983	15.559
					10.8677	15.6744
					10.8808	15.5784
					10.8402	15.4127
					10.9072	15.1896
					10.9494	15.1202
					11.0129	15.1855
					10.8996	15.1758
					10.951	15.1495
					10.8313	15.2052
					10.7655	15.3306
					10.7667	15.5889
					10.6522	15.5717
					10.5933	15.4945
					10.5263	14.628
					10.584	15.685
					10.5039	15.3822
					10.4853	15.4128
					10.3884	15.3342
					10.2838	15.3437
					10.2303	15.2148
					10.1716	14.9742
					10.1832	15.1597
					10.2718	14.9847
					10.3614	14.713
					10.4023	14.6844
					10.4095	14.971
					10.3519	14.9494
					10.3916	14.8767
					10.3549	15.0545
